# Supplementary material for: 1,3-Bis(thio­phen-2-ylmeth­yl)-3,4,5,6-tetra­hydro­pyrimidinium trichlorido(η6-p-cymene)ruthenate(II)
Source: Acta Crystallogr Sect E Struct Rep Online. 2008 Dec 20;65(Pt 1):m111–2. doi: 10.1107/S1600536808042773 (PMC2968014; doi:10.1107/S1600536808042773)
Supplement: Supplementary file 1 [file e-65-0m111-sup1.cif]

##############################################################################
###                                                                        ###
###        Electronic paper (Acta Crystallographica Section E)             ###
###                                                                        ###
##############################################################################
#                                                                            #
# This CIF contains the data in a paper accepted for publication in Acta     #
# Crystallographica Section E. It conforms to the requirements of Notes      #
# for Authors for Section E, and has been peer reviewed under the auspices   #
# of the IUCr Commission on Journals.                                        #
#                                                                            #
# Full details of the Crystallographic Information File format               #
# are given in the paper "The Crystallographic Information File (CIF):       #
# a New Standard Archive File for Crystallography" by S. R. Hall, F. H.      #
# Allen and I. D. Brown [Acta Cryst. (1991), A47, 655-685].                  #
#                                                                            #
# The current version of the core CIF dictionary is obtainable from          #
# ftp://ftp.iucr.org/pub/cif_core.dic. The current version number is 2.4.    #
#                                                                            #
# Software is freely available for graphical display of the structure(s) in  #
# this CIF.  For information consult the CIF home page http://www.iucr.org/  #
# cif/home.html                                                              #
#                                                                            #
# This file may be used for bona fide research purposes within the           #
# scientific community so long as proper attribution is given to the journal # 
# article from which it was obtained.                                        #
#                                                                            #
##############################################################################
                                             
data_global
_audit_creation_method     SHELXL-97
_journal_data_validation_number     ?
_journal_date_recd_electronic     2008-12-10
_journal_date_accepted     2008-12-16
_journal_name_full     'Acta Crystallographica, Section E'
_journal_year     2009
_journal_volume     65
_journal_issue      1
_journal_page_first     m111
_journal_page_last     m112
_journal_paper_category     QM
_journal_coeditor_code     HG2457
_publ_contact_author_name     'Hakan Arslan'
_publ_contact_author_address
;
Department of Natural Sciences,
Fayetteville State University,
Fayetteville, NC, 28301, USA
and
Department of Chemistry,
Faculty of Pharmacy,
Mersin University, Mersin,
TR 33169, Turkey
;
_publ_contact_author_email     'hakan.arslan.acad@gmail.com'
_publ_contact_author_fax     '+1-910-672-1159'
_publ_contact_author_phone     '+1-910-672-1532'
_publ_section_title
;
1,3-Bis(thiophen-2-ylmethyl)-3,4,5,6-tetrahydropyrimidinium
trichlorido(\h^6^-<i>p</i>-cymene)ruthenate(II)
;
loop_
    _publ_author_name
    _publ_author_footnote
    _publ_author_address
    'Arslan, Hakan' .
;
Department of Natural Sciences,
Fayetteville State University,
Fayetteville, NC 28301, USA
and
Department of Chemistry,
Faculty of Pharmacy,
Mersin University, Mersin, TR 33169,
Turkey
;
    'VanDerveer, Don' .
;
Department of Chemistry,
Clemson University,
Clemson, SC 29634, USA
;
    '\"Ozdemir, \.Ismail' .
;
Department of Chemistry,
Faculty of Science and Arts,
\.In\"on\"u University,
Malatya, TR 44280, Turkey
;
    'G\"urb\"uz, Nevin' .
;
Department of Chemistry,
Faculty of Science and Arts,
\.In\"on\"u University,
Malatya, TR 44280, Turkey
;
    'G\"ok, Yetkin' .
;
Department of Chemistry,
Faculty of Science and Arts,
\.In\"on\"u University,
Malatya, TR 44280, Turkey
;
    '\,Cetinkaya, Bekir' .
;
Department of Chemistry,
Faculty of Science,
Ege University,
Bornova-\.Izmir, TR 35100, Turkey
;
data_I
_chemical_name_systematic
;
1,3-Bis(thiophen-2-ylmethyl)-3,4,5,6-tetrahydropyrimidinium
trichlorido(\h^6^-<i>p</i>-cymene)ruthenate(II)
;
_chemical_name_common
;
;
_chemical_formula_moiety     'C14 H17 N2 S2, C10 H14 Cl3 Ru'
_chemical_formula_sum     'C24 H31 Cl3 N2 Ru S2'
_chemical_formula_iupac     '(C14 H17 N2 S2) [Ru (C10 H14) Cl3]'
_chemical_formula_weight     619.05
_chemical_melting_point     ?
_symmetry_cell_setting     Triclinic
_symmetry_space_group_name_H-M     'P -1'
_symmetry_space_group_name_Hall     '-P 1'
loop_
    _symmetry_equiv_pos_as_xyz
    'x, y, z'
    '-x, -y, -z'
_cell_length_a     9.989(2)
_cell_length_b     11.404(2)
_cell_length_c     12.922(3)
_cell_angle_alpha     82.10(3)
_cell_angle_beta     67.61(3)
_cell_angle_gamma     72.59(3)
_cell_volume     1298.2(6)
_cell_formula_units_Z     2
_cell_measurement_reflns_used     4238
_cell_measurement_theta_min     2.5659
_cell_measurement_theta_max     26.3803
_cell_measurement_temperature     153(2)
_exptl_crystal_description     rod
_exptl_crystal_colour     red
_exptl_crystal_size_max     0.24
_exptl_crystal_size_mid     0.12
_exptl_crystal_size_min     0.07
_exptl_crystal_density_diffrn     1.584
_exptl_crystal_density_meas     ?
_exptl_crystal_density_method     'not measured'
_exptl_crystal_F_000     632
_exptl_absorpt_coefficient_mu     1.090
_exptl_absorpt_correction_type     multi-scan
_exptl_absorpt_process_details     '(<i>REQAB</i>; Jacobson, 1998)'
_exptl_absorpt_correction_T_min     0.7800
_exptl_absorpt_correction_T_max     0.9276
_exptl_special_details
;
;
_diffrn_ambient_temperature     153(2)
_diffrn_radiation_type     MoK\a
_diffrn_radiation_wavelength     0.71073
_diffrn_radiation_source     'Sealed Tube'
_diffrn_radiation_monochromator     'Graphite Monochromator'
_diffrn_measurement_device
;
Rigaku Mercury CCD
;
_diffrn_measurement_method     'omega'
_diffrn_detector_area_resol_mean     14.6306
_diffrn_reflns_number     9185
_diffrn_reflns_av_R_equivalents     0.0199
_diffrn_reflns_av_sigmaI/netI     0.0313
_diffrn_reflns_theta_min     2.57
_diffrn_reflns_theta_max     25.20
_diffrn_reflns_theta_full     25.20
_diffrn_measured_fraction_theta_max     0.986
_diffrn_measured_fraction_theta_full     0.986
_diffrn_reflns_limit_h_min     -11
_diffrn_reflns_limit_h_max     11
_diffrn_reflns_limit_k_min     -13
_diffrn_reflns_limit_k_max     13
_diffrn_reflns_limit_l_min     -12
_diffrn_reflns_limit_l_max     15
_diffrn_reflns_reduction_process     'Lp corrections applied'
_diffrn_standards_number     0
_diffrn_standards_interval_count     0
_diffrn_standards_interval_time     0
_diffrn_standards_decay_%     0
_refine_special_details
;
Refinement of <i>F</i>^2^ against ALL reflections. The weighted <i>R</i>-factor
<i>wR</i> and goodness of fit <i>S</i> are based on <i>F</i>^2^, conventional
<i>R</i>-factors <i>R</i> are based on <i>F</i>, with <i>F</i> set to zero for
negative <i>F</i>^2^. The threshold expression of <i>F</i>^2^ >
\s(<i>F</i>^2^) is used only for calculating <i>R</i>-factors(gt) <i>etc</i>.
and is not relevant to the choice of reflections for refinement.
<i>R</i>-factors based on <i>F</i>^2^ are statistically about twice as large
as those based on <i>F</i>, and <i>R</i>- factors based on ALL data will be
even larger.
;
_reflns_number_total     4606
_reflns_number_gt     4048
_reflns_threshold_expression     I>2\s(I)
_refine_ls_structure_factor_coef     Fsqd
_refine_ls_matrix_type     full
_refine_ls_R_factor_all     0.0389
_refine_ls_R_factor_gt     0.0317
_refine_ls_wR_factor_gt     0.0709
_refine_ls_wR_factor_ref     0.0760
_refine_ls_goodness_of_fit_ref     1.117
_refine_ls_restrained_S_all     1.117
_refine_ls_number_reflns     4606
_refine_ls_number_parameters     292
_refine_ls_number_restraints     0
_refine_ls_hydrogen_treatment     constr
_refine_ls_weighting_scheme     calc
_refine_ls_weighting_details
         'calc w=1/[\s^2^(Fo^2^)+(0.0324P)^2^+1.2338P] where P=(Fo^2^+2Fc^2^)/3'
_atom_sites_solution_hydrogens     geom
_atom_sites_solution_primary     direct
_atom_sites_solution_secondary     difmap
_refine_ls_shift/su_max     0.000
_refine_ls_shift/su_mean     0.000
_refine_diff_density_max     0.612
_refine_diff_density_min     -0.580
_refine_ls_extinction_method     none
_refine_ls_extinction_coef     ?
loop_
    _atom_type_symbol
    _atom_type_description
    _atom_type_scat_dispersion_real
    _atom_type_scat_dispersion_imag
    _atom_type_scat_source
    'C' 'C' 0.0033 0.0016
                         'International Tables Vol C Tables 4.2.6.8 and 6.1.1.4'
    'H' 'H' 0.0000 0.0000
                         'International Tables Vol C Tables 4.2.6.8 and 6.1.1.4'
    'N' 'N' 0.0061 0.0033
                         'International Tables Vol C Tables 4.2.6.8 and 6.1.1.4'
    'S' 'S' 0.1246 0.1234
                         'International Tables Vol C Tables 4.2.6.8 and 6.1.1.4'
    'Cl' 'Cl' 0.1484 0.1585
                         'International Tables Vol C Tables 4.2.6.8 and 6.1.1.4'
    'Ru' 'Ru' -1.2594 0.8363
                         'International Tables Vol C Tables 4.2.6.8 and 6.1.1.4'
_computing_data_collection     'CrystalClear (Rigaku/MSC, 2001)'
_computing_cell_refinement     'CrystalClear (Rigaku/MSC, 2001)'
_computing_data_reduction     'CrystalClear (Rigaku/MSC, 2001)'
_computing_structure_solution     'SHELXTL (Sheldrick, 2008)'
_computing_structure_refinement     'SHELXTL (Sheldrick, 2008)'
_computing_molecular_graphics     'SHELXTL (Sheldrick, 2008)'
_computing_publication_material     'SHELXTL (Sheldrick, 2008)'
loop_
    _atom_site_type_symbol
    _atom_site_label
    _atom_site_fract_x
    _atom_site_fract_y
    _atom_site_fract_z
    _atom_site_U_iso_or_equiv
    _atom_site_adp_type
    _atom_site_calc_flag
    _atom_site_refinement_flags
    _atom_site_occupancy
    _atom_site_disorder_assembly
    _atom_site_disorder_group
    Ru Ru1 0.38371(3) 0.30813(2) 0.14309(2) 0.01843(9) Uani d . 1 . .
    Cl Cl1 0.26136(9) 0.23176(6) 0.32961(6) 0.02416(17) Uani d . 1 . .
    Cl Cl2 0.52125(9) 0.38864(7) 0.22412(7) 0.02633(18) Uani d . 1 . .
    Cl Cl3 0.18305(9) 0.49582(7) 0.19463(7) 0.02786(18) Uani d . 1 . .
    C C15 0.2964(4) 0.2481(3) 0.0344(3) 0.0228(7) Uani d . 1 . .
    C C16 0.3788(4) 0.1460(3) 0.0795(3) 0.0235(7) Uani d . 1 . .
    H H16 0.3314 0.0829 0.1191 0.028 Uiso calc R 1 . .
    C C17 0.5297(4) 0.1327(3) 0.0687(3) 0.0269(7) Uani d . 1 . .
    H H17 0.5828 0.0612 0.0998 0.032 Uiso calc R 1 . .
    C C18 0.6015(4) 0.2255(3) 0.0118(3) 0.0275(7) Uani d . 1 . .
    C C19 0.5197(4) 0.3320(3) -0.0321(3) 0.0263(7) Uani d . 1 . .
    H H19 0.5660 0.3965 -0.0692 0.032 Uiso calc R 1 . .
    C C20 0.3713(4) 0.3422(3) -0.0210(3) 0.0241(7) Uani d . 1 . .
    H H20 0.3178 0.4142 -0.0514 0.029 Uiso calc R 1 . .
    C C21 0.1370(4) 0.2648(3) 0.0438(3) 0.0293(7) Uani d . 1 . .
    H H21 0.0836 0.3498 0.0579 0.035 Uiso calc R 1 . .
    C C22 0.0538(4) 0.1876(4) 0.1380(3) 0.0413(9) Uani d . 1 . .
    H H22A 0.0931 0.1026 0.1184 0.062 Uiso calc R 1 . .
    H H22B -0.0514 0.2140 0.1493 0.062 Uiso calc R 1 . .
    H H22C 0.0673 0.1975 0.2057 0.062 Uiso calc R 1 . .
    C C23 0.1396(5) 0.2341(5) -0.0692(3) 0.0540(12) Uani d . 1 . .
    H H23A 0.2007 0.2774 -0.1284 0.081 Uiso calc R 1 . .
    H H23B 0.0391 0.2586 -0.0695 0.081 Uiso calc R 1 . .
    H H23C 0.1808 0.1473 -0.0804 0.081 Uiso calc R 1 . .
    C C24 0.7590(4) 0.2154(4) 0.0009(3) 0.0415(9) Uani d . 1 . .
    H H24A 0.7889 0.1509 0.0503 0.062 Uiso calc R 1 . .
    H H24B 0.7640 0.2918 0.0204 0.062 Uiso calc R 1 . .
    H H24C 0.8253 0.1969 -0.0749 0.062 Uiso calc R 1 . .
    S S1 0.88600(10) 0.14274(7) 0.52353(8) 0.0311(2) Uani d . 1 . .
    S S2 0.82905(10) 0.82421(9) 0.36678(9) 0.0379(2) Uani d . 1 . .
    N N1 0.7975(3) 0.4626(2) 0.4658(2) 0.0205(5) Uani d . 1 . .
    N N2 0.6275(3) 0.6428(2) 0.4401(2) 0.0217(6) Uani d . 1 . .
    C C1 0.7099(3) 0.5733(3) 0.4956(3) 0.0212(6) Uani d . 1 . .
    H H1 0.7059 0.6053 0.5620 0.025 Uiso calc R 1 . .
    C C2 0.8165(4) 0.4094(3) 0.3623(3) 0.0306(8) Uani d . 1 . .
    H H2A 0.7505 0.3575 0.3790 0.037 Uiso calc R 1 . .
    H H2B 0.9180 0.3600 0.3296 0.037 Uiso calc R 1 . .
    C C3 0.7812(4) 0.5106(3) 0.2804(3) 0.0287(7) Uani d . 1 . .
    H H3A 0.7792 0.4758 0.2177 0.034 Uiso calc R 1 . .
    H H3B 0.8584 0.5531 0.2531 0.034 Uiso calc R 1 . .
    C C4 0.6305(4) 0.6005(3) 0.3367(3) 0.0259(7) Uani d . 1 . .
    H H4A 0.6144 0.6696 0.2870 0.031 Uiso calc R 1 . .
    H H4B 0.5515 0.5614 0.3538 0.031 Uiso calc R 1 . .
    C C5 0.5506(4) 0.7712(3) 0.4710(3) 0.0251(7) Uani d . 1 . .
    H H5A 0.5365 0.7804 0.5475 0.030 Uiso calc R 1 . .
    H H5B 0.4532 0.7926 0.4651 0.030 Uiso calc R 1 . .
    C C6 0.6390(4) 0.8577(3) 0.3967(3) 0.0236(7) Uani d . 1 . .
    C C7 0.5853(4) 0.9710(3) 0.3540(3) 0.0299(7) Uani d . 1 . .
    H H7 0.4822 1.0059 0.3610 0.036 Uiso calc R 1 . .
    C C8 0.7015(5) 1.0309(3) 0.2979(3) 0.0361(9) Uani d . 1 . .
    H H8 0.6848 1.1114 0.2634 0.043 Uiso calc R 1 . .
    C C9 0.8369(5) 0.9630(3) 0.2984(3) 0.0396(9) Uani d . 1 . .
    H H9 0.9274 0.9892 0.2644 0.048 Uiso calc R 1 . .
    C C10 0.8822(4) 0.3889(3) 0.5353(3) 0.0223(6) Uani d . 1 . .
    H H10A 0.8744 0.4396 0.5919 0.027 Uiso calc R 1 . .
    H H10B 0.9865 0.3610 0.4893 0.027 Uiso calc R 1 . .
    C C11 0.8250(3) 0.2799(2) 0.5904(3) 0.0202(6) Uani d . 1 . .
    C C12 0.7240(4) 0.2726(3) 0.6959(3) 0.0283(7) Uani d . 1 . .
    H H12 0.6772 0.3394 0.7468 0.034 Uiso calc R 1 . .
    C C13 0.6955(4) 0.1548(3) 0.7223(3) 0.0329(8) Uani d . 1 . .
    H H13 0.6266 0.1340 0.7929 0.039 Uiso calc R 1 . .
    C C14 0.7752(4) 0.0756(3) 0.6381(3) 0.0315(8) Uani d . 1 . .
    H H14 0.7706 -0.0078 0.6417 0.038 Uiso calc R 1 . .
loop_
    _atom_site_aniso_label
    _atom_site_aniso_U_11
    _atom_site_aniso_U_22
    _atom_site_aniso_U_33
    _atom_site_aniso_U_12
    _atom_site_aniso_U_13
    _atom_site_aniso_U_23
    Ru1 0.01972(14) 0.01801(13) 0.01928(14) -0.00846(9) -0.00606(11) -0.00118(9)
    Cl1 0.0309(4) 0.0229(4) 0.0195(4) -0.0138(3) -0.0051(3) -0.0002(3)
    Cl2 0.0284(4) 0.0307(4) 0.0263(4) -0.0151(3) -0.0100(4) -0.0045(3)
    Cl3 0.0270(4) 0.0215(4) 0.0339(4) -0.0038(3) -0.0104(4) -0.0048(3)
    C15 0.0270(17) 0.0242(15) 0.0205(16) -0.0072(13) -0.0104(14) -0.0056(13)
    C16 0.0302(18) 0.0184(14) 0.0228(16) -0.0097(12) -0.0065(14) -0.0052(12)
    C17 0.0283(18) 0.0237(15) 0.0237(17) -0.0007(13) -0.0061(15) -0.0085(13)
    C18 0.0225(17) 0.0365(18) 0.0220(17) -0.0069(14) -0.0030(14) -0.0128(14)
    C19 0.0278(18) 0.0365(17) 0.0169(16) -0.0164(14) -0.0036(14) -0.0040(14)
    C20 0.0305(18) 0.0237(15) 0.0200(16) -0.0098(13) -0.0097(14) 0.0009(13)
    C21 0.0239(18) 0.0356(18) 0.0310(19) -0.0116(14) -0.0091(15) -0.0032(15)
    C22 0.034(2) 0.066(3) 0.032(2) -0.0290(19) -0.0075(18) -0.0043(19)
    C23 0.044(3) 0.101(4) 0.035(2) -0.040(3) -0.021(2) 0.008(2)
    C24 0.0243(19) 0.062(2) 0.038(2) -0.0107(17) -0.0076(18) -0.0133(19)
    S1 0.0322(5) 0.0171(4) 0.0397(5) -0.0064(3) -0.0067(4) -0.0064(3)
    S2 0.0294(5) 0.0416(5) 0.0460(6) -0.0159(4) -0.0183(4) 0.0163(4)
    N1 0.0258(14) 0.0147(11) 0.0224(14) -0.0056(10) -0.0095(12) -0.0022(10)
    N2 0.0220(14) 0.0208(12) 0.0227(14) -0.0070(10) -0.0077(12) 0.0002(11)
    C1 0.0242(16) 0.0193(14) 0.0207(16) -0.0117(12) -0.0045(14) 0.0001(12)
    C2 0.039(2) 0.0231(16) 0.0313(19) -0.0050(14) -0.0151(17) -0.0069(14)
    C3 0.0338(19) 0.0314(17) 0.0236(17) -0.0093(14) -0.0113(16) -0.0051(14)
    C4 0.0288(18) 0.0279(16) 0.0261(17) -0.0112(13) -0.0128(15) -0.0004(14)
    C5 0.0206(16) 0.0211(15) 0.0306(18) -0.0015(12) -0.0091(15) -0.0007(13)
    C6 0.0245(17) 0.0241(15) 0.0235(17) -0.0059(13) -0.0106(14) -0.0007(13)
    C7 0.036(2) 0.0210(15) 0.0309(19) -0.0052(14) -0.0125(16) 0.0002(14)
    C8 0.058(3) 0.0217(16) 0.031(2) -0.0154(16) -0.0158(19) 0.0032(14)
    C9 0.052(3) 0.043(2) 0.033(2) -0.0312(19) -0.0139(19) 0.0075(17)
    C10 0.0242(17) 0.0186(14) 0.0259(17) -0.0070(12) -0.0108(14) 0.0012(12)
    C11 0.0201(16) 0.0152(13) 0.0263(17) -0.0044(11) -0.0097(14) -0.0005(12)
    C12 0.036(2) 0.0208(15) 0.0283(18) -0.0104(14) -0.0104(16) -0.0008(13)
    C13 0.041(2) 0.0276(17) 0.0323(19) -0.0176(15) -0.0115(17) 0.0066(15)
    C14 0.0322(19) 0.0170(15) 0.050(2) -0.0090(13) -0.0184(18) 0.0012(15)
_geom_special_details
;
All e.s.d.'s (except the e.s.d. in the dihedral angle between two l.s. planes)
are estimated using the full covariance matrix. The cell e.s.d.'s are taken
into account individually in the estimation of e.s.d.'s in distances, angles
and torsion angles; correlations between e.s.d.'s in cell parameters are only
used when they are defined by crystal symmetry. An approximate (isotropic)
treatment of cell e.s.d.'s is used for estimating e.s.d.'s involving l.s.
planes.
;
loop_
    _geom_bond_atom_site_label_1
    _geom_bond_atom_site_label_2
    _geom_bond_site_symmetry_2
    _geom_bond_distance
    _geom_bond_publ_flag
    Ru1 C16 . 2.144(3) ?
    Ru1 C20 . 2.147(3) ?
    Ru1 C19 . 2.181(3) ?
    Ru1 C15 . 2.181(3) ?
    Ru1 C17 . 2.183(3) ?
    Ru1 C18 . 2.213(3) ?
    Ru1 Cl3 . 2.4185(13) ?
    Ru1 Cl1 . 2.4243(11) ?
    Ru1 Cl2 . 2.4377(9) ?
    C15 C16 . 1.406(4) ?
    C15 C20 . 1.444(4) ?
    C15 C21 . 1.505(4) ?
    C16 C17 . 1.423(5) ?
    C16 H16 . 0.9600 ?
    C17 C18 . 1.418(5) ?
    C17 H17 . 0.9600 ?
    C18 C19 . 1.427(5) ?
    C18 C24 . 1.496(5) ?
    C19 C20 . 1.404(5) ?
    C19 H19 . 0.9600 ?
    C20 H20 . 0.9600 ?
    C21 C22 . 1.523(5) ?
    C21 C23 . 1.537(5) ?
    C21 H21 . 0.9600 ?
    C22 H22A . 0.9599 ?
    C22 H22B . 0.9599 ?
    C22 H22C . 0.9599 ?
    C23 H23A . 0.9599 ?
    C23 H23B . 0.9599 ?
    C23 H23C . 0.9599 ?
    C24 H24A . 0.9599 ?
    C24 H24B . 0.9599 ?
    C24 H24C . 0.9599 ?
    S1 C14 . 1.718(4) ?
    S1 C11 . 1.721(3) ?
    S2 C9 . 1.711(4) ?
    S2 C6 . 1.717(3) ?
    N1 C1 . 1.313(4) ?
    N1 C2 . 1.468(4) ?
    N1 C10 . 1.475(4) ?
    N2 C1 . 1.312(4) ?
    N2 C5 . 1.466(4) ?
    N2 C4 . 1.469(4) ?
    C1 H1 . 0.9600 ?
    C2 C3 . 1.510(5) ?
    C2 H2A . 0.9600 ?
    C2 H2B . 0.9600 ?
    C3 C4 . 1.514(5) ?
    C3 H3A . 0.9600 ?
    C3 H3B . 0.9600 ?
    C4 H4A . 0.9600 ?
    C4 H4B . 0.9600 ?
    C5 C6 . 1.513(4) ?
    C5 H5A . 0.9600 ?
    C5 H5B . 0.9600 ?
    C6 C7 . 1.370(4) ?
    C7 C8 . 1.427(5) ?
    C7 H7 . 0.9600 ?
    C8 C9 . 1.345(6) ?
    C8 H8 . 0.9600 ?
    C9 H9 . 0.9600 ?
    C10 C11 . 1.500(4) ?
    C10 H10A . 0.9600 ?
    C10 H10B . 0.9600 ?
    C11 C12 . 1.362(5) ?
    C12 C13 . 1.425(4) ?
    C12 H12 . 0.9600 ?
    C13 C14 . 1.347(5) ?
    C13 H13 . 0.9600 ?
    C14 H14 . 0.9600 ?
loop_
    _geom_angle_atom_site_label_1
    _geom_angle_atom_site_label_2
    _geom_angle_atom_site_label_3
    _geom_angle_site_symmetry_1
    _geom_angle_site_symmetry_3
    _geom_angle
    _geom_angle_publ_flag
    C16 Ru1 C20 . . 68.78(12) ?
    C16 Ru1 C19 . . 81.44(12) ?
    C20 Ru1 C19 . . 37.86(12) ?
    C16 Ru1 C15 . . 37.94(12) ?
    C20 Ru1 C15 . . 38.96(11) ?
    C19 Ru1 C15 . . 69.75(12) ?
    C16 Ru1 C17 . . 38.37(12) ?
    C20 Ru1 C17 . . 81.12(13) ?
    C19 Ru1 C17 . . 68.43(13) ?
    C15 Ru1 C17 . . 69.25(12) ?
    C16 Ru1 C18 . . 68.65(12) ?
    C20 Ru1 C18 . . 68.32(13) ?
    C19 Ru1 C18 . . 37.89(13) ?
    C15 Ru1 C18 . . 81.99(12) ?
    C17 Ru1 C18 . . 37.63(12) ?
    C16 Ru1 Cl3 . . 127.04(9) ?
    C20 Ru1 Cl3 . . 86.08(10) ?
    C19 Ru1 Cl3 . . 106.63(10) ?
    C15 Ru1 Cl3 . . 94.62(9) ?
    C17 Ru1 Cl3 . . 163.87(9) ?
    C18 Ru1 Cl3 . . 143.21(10) ?
    C16 Ru1 Cl1 . . 87.76(9) ?
    C20 Ru1 Cl1 . . 142.92(9) ?
    C19 Ru1 Cl1 . . 166.75(9) ?
    C15 Ru1 Cl1 . . 105.94(9) ?
    C17 Ru1 Cl1 . . 98.33(10) ?
    C18 Ru1 Cl1 . . 130.29(10) ?
    Cl3 Ru1 Cl1 . . 86.00(5) ?
    C16 Ru1 Cl2 . . 143.80(9) ?
    C20 Ru1 Cl2 . . 128.81(8) ?
    C19 Ru1 Cl2 . . 97.12(9) ?
    C15 Ru1 Cl2 . . 166.84(9) ?
    C17 Ru1 Cl2 . . 107.40(9) ?
    C18 Ru1 Cl2 . . 88.00(9) ?
    Cl3 Ru1 Cl2 . . 88.26(4) ?
    Cl1 Ru1 Cl2 . . 87.05(3) ?
    C16 C15 C20 . . 116.5(3) ?
    C16 C15 C21 . . 123.8(3) ?
    C20 C15 C21 . . 119.6(3) ?
    C16 C15 Ru1 . . 69.62(17) ?
    C20 C15 Ru1 . . 69.26(17) ?
    C21 C15 Ru1 . . 130.4(2) ?
    C15 C16 C17 . . 122.4(3) ?
    C15 C16 Ru1 . . 72.44(17) ?
    C17 C16 Ru1 . . 72.29(17) ?
    C15 C16 H16 . . 118.8 ?
    C17 C16 H16 . . 118.8 ?
    Ru1 C16 H16 . . 129.0 ?
    C18 C17 C16 . . 119.8(3) ?
    C18 C17 Ru1 . . 72.33(18) ?
    C16 C17 Ru1 . . 69.34(17) ?
    C18 C17 H17 . . 120.1 ?
    C16 C17 H17 . . 120.1 ?
    Ru1 C17 H17 . . 130.9 ?
    C17 C18 C19 . . 119.2(3) ?
    C17 C18 C24 . . 121.1(3) ?
    C19 C18 C24 . . 119.7(3) ?
    C17 C18 Ru1 . . 70.04(19) ?
    C19 C18 Ru1 . . 69.82(18) ?
    C24 C18 Ru1 . . 130.8(2) ?
    C20 C19 C18 . . 119.8(3) ?
    C20 C19 Ru1 . . 69.78(18) ?
    C18 C19 Ru1 . . 72.29(19) ?
    C20 C19 H19 . . 120.1 ?
    C18 C19 H19 . . 120.1 ?
    Ru1 C19 H19 . . 130.4 ?
    C19 C20 C15 . . 122.2(3) ?
    C19 C20 Ru1 . . 72.36(19) ?
    C15 C20 Ru1 . . 71.78(18) ?
    C19 C20 H20 . . 118.9 ?
    C15 C20 H20 . . 118.9 ?
    Ru1 C20 H20 . . 129.6 ?
    C15 C21 C22 . . 113.6(3) ?
    C15 C21 C23 . . 108.2(3) ?
    C22 C21 C23 . . 110.5(3) ?
    C15 C21 H21 . . 108.1 ?
    C22 C21 H21 . . 108.1 ?
    C23 C21 H21 . . 108.1 ?
    C21 C22 H22A . . 109.5 ?
    C21 C22 H22B . . 109.5 ?
    H22A C22 H22B . . 109.5 ?
    C21 C22 H22C . . 109.5 ?
    H22A C22 H22C . . 109.5 ?
    H22B C22 H22C . . 109.5 ?
    C21 C23 H23A . . 109.5 ?
    C21 C23 H23B . . 109.5 ?
    H23A C23 H23B . . 109.5 ?
    C21 C23 H23C . . 109.5 ?
    H23A C23 H23C . . 109.5 ?
    H23B C23 H23C . . 109.5 ?
    C18 C24 H24A . . 109.5 ?
    C18 C24 H24B . . 109.5 ?
    H24A C24 H24B . . 109.5 ?
    C18 C24 H24C . . 109.5 ?
    H24A C24 H24C . . 109.5 ?
    H24B C24 H24C . . 109.5 ?
    C14 S1 C11 . . 92.00(16) ?
    C9 S2 C6 . . 91.74(18) ?
    C1 N1 C2 . . 121.5(3) ?
    C1 N1 C10 . . 120.4(3) ?
    C2 N1 C10 . . 118.1(2) ?
    C1 N2 C5 . . 119.5(3) ?
    C1 N2 C4 . . 120.9(3) ?
    C5 N2 C4 . . 118.8(3) ?
    N2 C1 N1 . . 124.0(3) ?
    N2 C1 H1 . . 118.0 ?
    N1 C1 H1 . . 118.0 ?
    N1 C2 C3 . . 110.0(3) ?
    N1 C2 H2A . . 109.7 ?
    C3 C2 H2A . . 109.7 ?
    N1 C2 H2B . . 109.7 ?
    C3 C2 H2B . . 109.7 ?
    H2A C2 H2B . . 108.2 ?
    C2 C3 C4 . . 110.3(3) ?
    C2 C3 H3A . . 109.6 ?
    C4 C3 H3A . . 109.6 ?
    C2 C3 H3B . . 109.6 ?
    C4 C3 H3B . . 109.6 ?
    H3A C3 H3B . . 108.1 ?
    N2 C4 C3 . . 109.6(3) ?
    N2 C4 H4A . . 109.8 ?
    C3 C4 H4A . . 109.8 ?
    N2 C4 H4B . . 109.8 ?
    C3 C4 H4B . . 109.8 ?
    H4A C4 H4B . . 108.2 ?
    N2 C5 C6 . . 111.7(3) ?
    N2 C5 H5A . . 109.3 ?
    C6 C5 H5A . . 109.3 ?
    N2 C5 H5B . . 109.3 ?
    C6 C5 H5B . . 109.3 ?
    H5A C5 H5B . . 107.9 ?
    C7 C6 C5 . . 128.1(3) ?
    C7 C6 S2 . . 111.5(2) ?
    C5 C6 S2 . . 120.1(2) ?
    C6 C7 C8 . . 111.7(3) ?
    C6 C7 H7 . . 124.1 ?
    C8 C7 H7 . . 124.1 ?
    C9 C8 C7 . . 113.0(3) ?
    C9 C8 H8 . . 123.5 ?
    C7 C8 H8 . . 123.5 ?
    C8 C9 S2 . . 112.0(3) ?
    C8 C9 H9 . . 124.0 ?
    S2 C9 H9 . . 124.0 ?
    N1 C10 C11 . . 112.0(2) ?
    N1 C10 H10A . . 109.2 ?
    C11 C10 H10A . . 109.2 ?
    N1 C10 H10B . . 109.2 ?
    C11 C10 H10B . . 109.2 ?
    H10A C10 H10B . . 107.9 ?
    C12 C11 C10 . . 126.9(3) ?
    C12 C11 S1 . . 111.0(2) ?
    C10 C11 S1 . . 122.0(2) ?
    C11 C12 C13 . . 112.5(3) ?
    C11 C12 H12 . . 123.8 ?
    C13 C12 H12 . . 123.8 ?
    C14 C13 C12 . . 113.1(3) ?
    C14 C13 H13 . . 123.5 ?
    C12 C13 H13 . . 123.5 ?
    C13 C14 S1 . . 111.4(2) ?
    C13 C14 H14 . . 124.3 ?
    S1 C14 H14 . . 124.3 ?
loop_
    _geom_torsion_atom_site_label_1
    _geom_torsion_atom_site_label_2
    _geom_torsion_atom_site_label_3
    _geom_torsion_atom_site_label_4
    _geom_torsion_site_symmetry_1
    _geom_torsion_site_symmetry_2
    _geom_torsion_site_symmetry_3
    _geom_torsion_site_symmetry_4
    _geom_torsion
    _geom_torsion_publ_flag
    C20 Ru1 C15 C16 . . . . 130.5(3) ?
    C19 Ru1 C15 C16 . . . . 102.4(2) ?
    C17 Ru1 C15 C16 . . . . 28.64(19) ?
    C18 Ru1 C15 C16 . . . . 65.3(2) ?
    Cl3 Ru1 C15 C16 . . . . -151.54(17) ?
    Cl1 Ru1 C15 C16 . . . . -64.39(19) ?
    Cl2 Ru1 C15 C16 . . . . 106.2(4) ?
    C16 Ru1 C15 C20 . . . . -130.5(3) ?
    C19 Ru1 C15 C20 . . . . -28.11(19) ?
    C17 Ru1 C15 C20 . . . . -101.9(2) ?
    C18 Ru1 C15 C20 . . . . -65.2(2) ?
    Cl3 Ru1 C15 C20 . . . . 77.93(18) ?
    Cl1 Ru1 C15 C20 . . . . 165.08(16) ?
    Cl2 Ru1 C15 C20 . . . . -24.3(5) ?
    C16 Ru1 C15 C21 . . . . 117.6(4) ?
    C20 Ru1 C15 C21 . . . . -111.8(4) ?
    C19 Ru1 C15 C21 . . . . -139.9(3) ?
    C17 Ru1 C15 C21 . . . . 146.3(3) ?
    C18 Ru1 C15 C21 . . . . -177.0(3) ?
    Cl3 Ru1 C15 C21 . . . . -33.9(3) ?
    Cl1 Ru1 C15 C21 . . . . 53.3(3) ?
    Cl2 Ru1 C15 C21 . . . . -136.2(3) ?
    C20 C15 C16 C17 . . . . -2.0(4) ?
    C21 C15 C16 C17 . . . . 179.7(3) ?
    Ru1 C15 C16 C17 . . . . -54.6(3) ?
    C20 C15 C16 Ru1 . . . . 52.6(2) ?
    C21 C15 C16 Ru1 . . . . -125.7(3) ?
    C20 Ru1 C16 C15 . . . . -30.84(19) ?
    C19 Ru1 C16 C15 . . . . -67.9(2) ?
    C17 Ru1 C16 C15 . . . . -133.8(3) ?
    C18 Ru1 C16 C15 . . . . -105.0(2) ?
    Cl3 Ru1 C16 C15 . . . . 36.5(2) ?
    Cl1 Ru1 C16 C15 . . . . 119.80(18) ?
    Cl2 Ru1 C16 C15 . . . . -158.27(15) ?
    C20 Ru1 C16 C17 . . . . 102.9(2) ?
    C19 Ru1 C16 C17 . . . . 65.9(2) ?
    C15 Ru1 C16 C17 . . . . 133.8(3) ?
    C18 Ru1 C16 C17 . . . . 28.82(19) ?
    Cl3 Ru1 C16 C17 . . . . 170.29(15) ?
    Cl1 Ru1 C16 C17 . . . . -106.42(19) ?
    Cl2 Ru1 C16 C17 . . . . -24.5(3) ?
    C15 C16 C17 C18 . . . . 0.8(5) ?
    Ru1 C16 C17 C18 . . . . -53.8(3) ?
    C15 C16 C17 Ru1 . . . . 54.7(3) ?
    C16 Ru1 C17 C18 . . . . 132.7(3) ?
    C20 Ru1 C17 C18 . . . . 65.8(2) ?
    C19 Ru1 C17 C18 . . . . 28.70(19) ?
    C15 Ru1 C17 C18 . . . . 104.3(2) ?
    Cl3 Ru1 C17 C18 . . . . 103.7(3) ?
    Cl1 Ru1 C17 C18 . . . . -151.71(18) ?
    Cl2 Ru1 C17 C18 . . . . -62.2(2) ?
    C20 Ru1 C17 C16 . . . . -66.9(2) ?
    C19 Ru1 C17 C16 . . . . -104.0(2) ?
    C15 Ru1 C17 C16 . . . . -28.34(18) ?
    C18 Ru1 C17 C16 . . . . -132.7(3) ?
    Cl3 Ru1 C17 C16 . . . . -29.0(4) ?
    Cl1 Ru1 C17 C16 . . . . 75.62(18) ?
    Cl2 Ru1 C17 C16 . . . . 165.13(16) ?
    C16 C17 C18 C19 . . . . 1.0(5) ?
    Ru1 C17 C18 C19 . . . . -51.4(3) ?
    C16 C17 C18 C24 . . . . 178.8(3) ?
    Ru1 C17 C18 C24 . . . . 126.4(3) ?
    C16 C17 C18 Ru1 . . . . 52.5(3) ?
    C16 Ru1 C18 C17 . . . . -29.34(19) ?
    C20 Ru1 C18 C17 . . . . -104.1(2) ?
    C19 Ru1 C18 C17 . . . . -133.3(3) ?
    C15 Ru1 C18 C17 . . . . -66.2(2) ?
    Cl3 Ru1 C18 C17 . . . . -153.21(16) ?
    Cl1 Ru1 C18 C17 . . . . 37.9(2) ?
    Cl2 Ru1 C18 C17 . . . . 122.37(19) ?
    C16 Ru1 C18 C19 . . . . 104.0(2) ?
    C20 Ru1 C18 C19 . . . . 29.24(17) ?
    C15 Ru1 C18 C19 . . . . 67.14(18) ?
    C17 Ru1 C18 C19 . . . . 133.3(3) ?
    Cl3 Ru1 C18 C19 . . . . -19.9(2) ?
    Cl1 Ru1 C18 C19 . . . . 171.28(14) ?
    Cl2 Ru1 C18 C19 . . . . -104.29(17) ?
    C16 Ru1 C18 C24 . . . . -143.7(4) ?
    C20 Ru1 C18 C24 . . . . 141.5(4) ?
    C19 Ru1 C18 C24 . . . . 112.3(4) ?
    C15 Ru1 C18 C24 . . . . 179.4(4) ?
    C17 Ru1 C18 C24 . . . . -114.4(4) ?
    Cl3 Ru1 C18 C24 . . . . 92.4(4) ?
    Cl1 Ru1 C18 C24 . . . . -76.4(4) ?
    Cl2 Ru1 C18 C24 . . . . 8.0(3) ?
    C17 C18 C19 C20 . . . . -1.5(5) ?
    C24 C18 C19 C20 . . . . -179.4(3) ?
    Ru1 C18 C19 C20 . . . . -53.1(3) ?
    C17 C18 C19 Ru1 . . . . 51.5(3) ?
    C24 C18 C19 Ru1 . . . . -126.3(3) ?
    C16 Ru1 C19 C20 . . . . 66.25(19) ?
    C15 Ru1 C19 C20 . . . . 28.86(18) ?
    C17 Ru1 C19 C20 . . . . 103.8(2) ?
    C18 Ru1 C19 C20 . . . . 132.3(3) ?
    Cl3 Ru1 C19 C20 . . . . -59.96(18) ?
    Cl1 Ru1 C19 C20 . . . . 102.0(4) ?
    Cl2 Ru1 C19 C20 . . . . -150.28(17) ?
    C16 Ru1 C19 C18 . . . . -66.05(19) ?
    C20 Ru1 C19 C18 . . . . -132.3(3) ?
    C15 Ru1 C19 C18 . . . . -103.44(19) ?
    C17 Ru1 C19 C18 . . . . -28.52(18) ?
    Cl3 Ru1 C19 C18 . . . . 167.74(15) ?
    Cl1 Ru1 C19 C18 . . . . -30.3(5) ?
    Cl2 Ru1 C19 C18 . . . . 77.42(17) ?
    C18 C19 C20 C15 . . . . 0.3(5) ?
    Ru1 C19 C20 C15 . . . . -54.0(3) ?
    C18 C19 C20 Ru1 . . . . 54.3(3) ?
    C16 C15 C20 C19 . . . . 1.4(4) ?
    C21 C15 C20 C19 . . . . 179.8(3) ?
    Ru1 C15 C20 C19 . . . . 54.2(3) ?
    C16 C15 C20 Ru1 . . . . -52.8(2) ?
    C21 C15 C20 Ru1 . . . . 125.6(3) ?
    C16 Ru1 C20 C19 . . . . -103.8(2) ?
    C15 Ru1 C20 C19 . . . . -133.9(3) ?
    C17 Ru1 C20 C19 . . . . -66.1(2) ?
    C18 Ru1 C20 C19 . . . . -29.26(18) ?
    Cl3 Ru1 C20 C19 . . . . 123.75(18) ?
    Cl1 Ru1 C20 C19 . . . . -158.17(15) ?
    Cl2 Ru1 C20 C19 . . . . 39.2(2) ?
    C16 Ru1 C20 C15 . . . . 30.09(18) ?
    C19 Ru1 C20 C15 . . . . 133.9(3) ?
    C17 Ru1 C20 C15 . . . . 67.84(19) ?
    C18 Ru1 C20 C15 . . . . 104.7(2) ?
    Cl3 Ru1 C20 C15 . . . . -102.32(18) ?
    Cl1 Ru1 C20 C15 . . . . -24.2(3) ?
    Cl2 Ru1 C20 C15 . . . . 173.08(14) ?
    C16 C15 C21 C22 . . . . 19.9(5) ?
    C20 C15 C21 C22 . . . . -158.3(3) ?
    Ru1 C15 C21 C22 . . . . -71.2(4) ?
    C16 C15 C21 C23 . . . . -103.1(4) ?
    C20 C15 C21 C23 . . . . 78.7(4) ?
    Ru1 C15 C21 C23 . . . . 165.7(3) ?
    C5 N2 C1 N1 . . . . -171.2(3) ?
    C4 N2 C1 N1 . . . . -1.2(4) ?
    C2 N1 C1 N2 . . . . 3.4(4) ?
    C10 N1 C1 N2 . . . . -177.8(3) ?
    C1 N1 C2 C3 . . . . 23.7(4) ?
    C10 N1 C2 C3 . . . . -155.2(3) ?
    N1 C2 C3 C4 . . . . -50.8(4) ?
    C1 N2 C4 C3 . . . . -27.5(4) ?
    C5 N2 C4 C3 . . . . 142.6(3) ?
    C2 C3 C4 N2 . . . . 52.6(3) ?
    C1 N2 C5 C6 . . . . 97.4(3) ?
    C4 N2 C5 C6 . . . . -72.8(3) ?
    N2 C5 C6 C7 . . . . 140.6(3) ?
    N2 C5 C6 S2 . . . . -45.6(4) ?
    C9 S2 C6 C7 . . . . 0.7(3) ?
    C9 S2 C6 C5 . . . . -174.1(3) ?
    C5 C6 C7 C8 . . . . 173.4(3) ?
    S2 C6 C7 C8 . . . . -0.9(4) ?
    C6 C7 C8 C9 . . . . 0.6(5) ?
    C7 C8 C9 S2 . . . . -0.1(4) ?
    C6 S2 C9 C8 . . . . -0.4(3) ?
    C1 N1 C10 C11 . . . . 111.5(3) ?
    C2 N1 C10 C11 . . . . -69.6(4) ?
    N1 C10 C11 C12 . . . . -95.8(4) ?
    N1 C10 C11 S1 . . . . 85.4(3) ?
    C14 S1 C11 C12 . . . . 0.0(3) ?
    C14 S1 C11 C10 . . . . 179.0(3) ?
    C10 C11 C12 C13 . . . . -179.3(3) ?
    S1 C11 C12 C13 . . . . -0.3(4) ?
    C11 C12 C13 C14 . . . . 0.6(5) ?
    C12 C13 C14 S1 . . . . -0.6(4) ?
    C11 S1 C14 C13 . . . . 0.3(3) ?
loop_
    _geom_hbond_atom_site_label_D
    _geom_hbond_atom_site_label_H
    _geom_hbond_atom_site_label_A
    _geom_hbond_site_symmetry_A
    _geom_hbond_distance_DH
    _geom_hbond_distance_HA
    _geom_hbond_distance_DA
    _geom_hbond_angle_DHA
    C1 H1 Cl1 2_666 0.96 2.64 3.519(4) 153
    C1 H1 Cl2 2_666 0.96 2.82 3.478(4) 126
    C10 H10A Cl3 2_666 0.96 2.75 3.654(4) 156
    C14 H14 Cl1 2_656 0.96 2.63 3.584(4) 175
