# Supplementary material for: 1,3-Bis(thio­phen-2-ylmeth­yl)-3,4,5,6-tetra­hydro­pyrimidinium trichlorido(η6-p-cymene)ruthenate(II)
Source: Acta Crystallogr Sect E Struct Rep Online. 2008 Dec 20;65(Pt 1):m111–2. doi: 10.1107/S1600536808042773 (PMC2968014; doi:10.1107/S1600536808042773)
Supplement: Supplementary file 2 [file e-65-0m111-Isup2.hkl]

# 
# h,k,l, Fc-squared, Fo-squared, sigma(Fo-squared) and status flag 
# 
data_I
_shelx_title ' n1262 in P-1' 
_shelx_refln_list_code          4 
_shelx_F_calc_maximum      188.16 
_exptl_crystal_F_000       632.00 
_reflns_d_resolution_high  0.8346 
 
loop_ 
 _symmetry_equiv_pos_as_xyz 
 'x, y, z' 
 '-x, -y, -z' 
 
_cell_length_a     9.9890 
_cell_length_b    11.4038 
_cell_length_c    12.9219 
_cell_angle_alpha  82.103 
_cell_angle_beta   67.608 
_cell_angle_gamma  72.586 
 
_shelx_F_squared_multiplier     1.000 
 
loop_ 
 _refln_index_h 
 _refln_index_k 
 _refln_index_l 
 _refln_F_squared_calc 
 _refln_F_squared_meas 
 _refln_F_squared_sigma 
 _refln_observed_status 
   2   0   0     6573.18     7208.49     95.63 o 
   3   0   0     2229.29     2168.22     37.89 o 
   4   0   0     4462.31     4502.86     75.66 o 
   5   0   0     2242.75     2275.84     33.27 o 
   6   0   0       34.17       37.86     10.26 o 
   7   0   0      224.49      200.93     17.91 o 
   8   0   0     1560.53     1549.45     51.33 o 
   9   0   0     2326.03     2353.80     93.55 o 
  10   0   0      284.68      295.78     50.13 o 
 -10   1   0     1608.70     1653.81     73.64 o 
  -9   1   0      850.44      808.28     34.90 o 
  -8   1   0      926.18      938.68     48.74 o 
  -7   1   0      104.13      135.39     19.21 o 
  -6   1   0     1513.42     1567.70     28.38 o 
  -5   1   0     4741.75     4808.85     43.21 o 
  -4   1   0        4.67        9.36      7.77 o 
  -3   1   0     4169.45     4137.77     34.59 o 
  -2   1   0     6909.53     7053.74     55.88 o 
  -1   1   0    15315.83    14310.91     63.81 o 
   3   1   0      849.99      696.76     31.14 o 
   4   1   0        5.68       -3.01      9.61 o 
   5   1   0      140.19      139.49     15.66 o 
   6   1   0     6006.82     6314.75     74.21 o 
   7   1   0     3692.22     3872.54     91.55 o 
   8   1   0     1964.69     1800.06     44.44 o 
   9   1   0       15.26        6.73     10.84 o 
  10   1   0      347.09      329.31     33.26 o 
 -10   2   0       16.30        8.59      6.86 o 
  -9   2   0      578.51      527.29     43.35 o 
  -8   2   0     1964.75     2007.09     52.85 o 
  -7   2   0     1644.56     1734.37     51.15 o 
  -6   2   0        7.60       15.84      8.49 o 
  -5   2   0      271.27      244.42     14.49 o 
  -4   2   0      144.92      103.98     12.85 o 
  -3   2   0     6728.63     6646.13     44.07 o 
  -2   2   0     4377.43     3937.25     33.90 o 
  -1   2   0      195.31      506.19     35.48 o 
   0   2   0    12830.56    12333.76     61.03 o 
   1   2   0     6885.15     6667.29     70.79 o 
   2   2   0     8400.98     8627.30     77.57 o 
   3   2   0      313.22      257.76     59.60 o 
   4   2   0     5795.52     5932.72     97.05 o 
   5   2   0     1144.45      987.15     26.92 o 
   6   2   0     3517.36     3574.06     51.68 o 
   7   2   0     4511.71     4689.53     94.06 o 
   8   2   0     1555.95     1450.56     35.66 o 
   9   2   0     1000.94      972.55     31.70 o 
  10   2   0       88.73       53.91     14.81 o 
  -9   3   0     1092.40     1136.65     77.78 o 
  -8   3   0     1488.57     1531.02     51.04 o 
  -7   3   0       20.59       14.22      9.31 o 
  -6   3   0       13.84       13.72     10.99 o 
  -5   3   0       45.63       59.85     10.64 o 
  -4   3   0      368.08      350.84     15.99 o 
  -3   3   0     2243.73     2268.41     23.46 o 
  -2   3   0     1811.33     1745.82     18.26 o 
  -1   3   0    24552.66    23448.51    247.98 o 
   0   3   0       41.29      121.28     62.33 o 
   1   3   0     2376.25     2739.67     89.25 o 
   2   3   0     6496.31     6450.43     56.02 o 
   3   3   0     8906.42     8605.27     53.47 o 
   4   3   0     3324.74     3183.23     27.29 o 
   5   3   0     1237.10     1161.62     24.59 o 
   6   3   0     1317.42     1274.56     29.46 o 
   7   3   0      850.30      823.48     27.38 o 
   8   3   0     1635.41     1596.07     35.75 o 
   9   3   0       39.82       51.30     16.39 o 
  10   3   0        1.18       10.88     11.84 o 
  11   3   0      114.08      106.28     24.08 o 
  -9   4   0       16.60        0.24     10.48 o 
  -8   4   0      270.80      260.91     24.82 o 
  -7   4   0      494.63      470.31     31.69 o 
  -6   4   0      377.86      399.70     26.35 o 
  -5   4   0       47.49       27.47     11.78 o 
  -4   4   0      160.05      143.57     16.12 o 
  -3   4   0     3505.37     3426.02     27.52 o 
  -2   4   0    14694.90    15225.13     90.96 o 
  -1   4   0     2134.75     2059.57     14.93 o 
   0   4   0      115.41       52.70      5.87 o 
   1   4   0      115.57       47.67      6.74 o 
   2   4   0      167.39      201.02      8.70 o 
   3   4   0     7842.58     8103.18     47.99 o 
   4   4   0     2368.06     2474.60     23.34 o 
   5   4   0     5144.47     5216.04     39.40 o 
   6   4   0     3818.84     4103.92     48.73 o 
   7   4   0     6005.48     6224.42     60.71 o 
   8   4   0      434.08      406.97     25.27 o 
   9   4   0      509.14      480.78     20.43 o 
  10   4   0       18.06       25.41     17.85 o 
  11   4   0      947.94     1034.17     76.58 o 
  -8   5   0      310.63      294.80     43.93 o 
  -7   5   0      333.37      347.03     31.62 o 
  -6   5   0     1918.98     1926.96     44.49 o 
  -5   5   0      534.52      612.62     29.50 o 
  -4   5   0     3513.43     3695.29     41.64 o 
  -3   5   0      647.23      553.39     21.18 o 
  -2   5   0     2010.89     2035.89     23.75 o 
  -1   5   0      293.18      244.81      8.74 o 
   0   5   0      333.94      331.34      5.81 o 
   1   5   0      229.14      202.19     13.88 o 
   2   5   0      519.47      462.12      9.83 o 
   3   5   0      421.63      369.38      9.54 o 
   4   5   0     2094.50     1928.77     31.30 o 
   5   5   0     9487.11    10061.63     54.64 o 
   6   5   0     6798.73     7276.00     49.75 o 
   7   5   0      487.31      474.93     18.16 o 
   8   5   0      149.68      136.57     14.76 o 
   9   5   0       65.41       79.13     11.31 o 
  10   5   0     1389.22     1440.24     37.97 o 
  11   5   0       40.33       17.58     18.98 o 
  -8   6   0        0.00        9.71      6.98 o 
  -7   6   0        1.54        3.89      8.31 o 
  -6   6   0      216.10      220.50     29.76 o 
  -5   6   0     2217.58     2241.71     43.86 o 
  -4   6   0     1783.40     1813.39     47.94 o 
  -3   6   0      815.94      758.61     22.96 o 
  -2   6   0     3114.38     3295.08     40.69 o 
  -1   6   0       49.92       52.93      5.22 o 
   0   6   0     2158.32     2077.10     28.46 o 
   1   6   0        8.64        7.68      8.14 o 
   2   6   0     3087.18     3000.91     24.91 o 
   3   6   0     1242.50     1156.44     21.78 o 
   4   6   0     5492.26     5573.45     33.60 o 
   5   6   0     1541.88     1533.00     22.02 o 
   6   6   0     2733.66     2765.53     33.87 o 
   7   6   0     2225.58     2295.88     32.19 o 
   8   6   0        0.32       -5.56      7.74 o 
   9   6   0      122.19      129.81     14.38 o 
  10   6   0        1.91       13.43      8.52 o 
  -7   7   0       28.56       29.49     11.50 o 
  -6   7   0      481.81      420.47     21.78 o 
  -5   7   0      618.29      554.24     21.00 o 
  -4   7   0     4275.75     4450.50     76.43 o 
  -3   7   0     3806.95     4054.30     38.87 o 
  -2   7   0       45.93       56.26     12.52 o 
  -1   7   0      295.99      308.66      9.63 o 
   0   7   0      323.25      329.19     16.67 o 
   1   7   0     1657.79     1649.88     27.74 o 
   2   7   0     1362.33     1232.06     28.34 o 
   3   7   0     1350.44     1366.10     17.57 o 
   4   7   0      156.43      122.52     10.28 o 
   5   7   0      491.62      479.56     15.49 o 
   6   7   0     1705.22     1777.22     25.86 o 
   7   7   0      136.73      123.40     12.70 o 
   8   7   0       67.01       48.32     10.21 o 
   9   7   0      246.12      219.33     14.20 o 
  10   7   0     2292.75     2451.86     67.68 o 
  -6   8   0      889.27      866.97     28.77 o 
  -5   8   0     1506.12     1465.47     37.48 o 
  -4   8   0      364.52      317.21     15.15 o 
  -3   8   0      543.06      527.13     18.34 o 
  -2   8   0      388.23      413.70     17.46 o 
  -1   8   0       91.61      123.13     14.45 o 
   0   8   0       21.36       17.87      7.81 o 
   1   8   0     1062.77     1010.38     24.63 o 
   2   8   0      117.51       89.46     12.65 o 
   3   8   0     2444.77     2456.88     21.01 o 
   4   8   0     3192.87     3298.91     29.82 o 
   5   8   0     1002.21      962.69     23.96 o 
   6   8   0      740.53      705.56     22.61 o 
   7   8   0      204.97      182.18     12.13 o 
   8   8   0      360.66      383.95     16.07 o 
   9   8   0     1363.33     1412.56     30.46 o 
  10   8   0       83.45       85.03     16.54 o 
  -5   9   0      124.25      108.81     18.95 o 
  -4   9   0       13.54        5.47      7.09 o 
  -3   9   0        5.67        3.53      5.61 o 
  -2   9   0      434.26      433.10     21.72 o 
  -1   9   0     1143.17     1153.00     36.52 o 
   0   9   0      465.72      415.79     20.64 o 
   1   9   0        8.80       20.99     21.64 o 
   2   9   0      353.50      419.36     20.61 o 
   3   9   0     6394.11     6841.22    115.45 o 
   4   9   0      137.96      139.75      9.88 o 
   5   9   0      482.24      488.11     19.27 o 
   6   9   0      395.75      298.84     16.44 o 
   7   9   0      383.91      420.58     43.68 o 
   8   9   0      734.06      747.18     32.86 o 
   9   9   0       11.90       19.85     28.31 o 
  -4  10   0       96.11       57.10     14.99 o 
  -3  10   0        3.94       14.71      8.48 o 
  -2  10   0      486.19      510.76     35.41 o 
  -1  10   0        2.63       -5.79      8.71 o 
   0  10   0      375.86      403.42     26.08 o 
   1  10   0     1763.00     1798.22     67.87 o 
   2  10   0     1895.76     1898.76     36.92 o 
   3  10   0       11.75       -0.32      9.14 o 
   4  10   0      218.95      190.94     13.62 o 
   5  10   0      685.10      701.41     16.65 o 
   6  10   0        0.16       -0.90      7.31 o 
   7  10   0        0.05       -9.42      7.30 o 
   8  10   0        4.51        5.69     10.27 o 
   9  10   0     1590.31     1602.04     56.13 o 
  -3  11   0       75.17       51.41     16.03 o 
  -2  11   0       61.59       51.71     13.26 o 
  -1  11   0      607.82      609.65     76.65 o 
   0  11   0     2939.23     3205.27     58.40 o 
   1  11   0      369.46      336.47     29.51 o 
   2  11   0      191.74      191.74     15.51 o 
   3  11   0      730.71      792.60     29.47 o 
   4  11   0      779.04      771.58     34.83 o 
   5  11   0        0.23        1.74      2.89 o 
   6  11   0      115.29      104.17     14.43 o 
   7  11   0      736.16      742.79     24.08 o 
   8  11   0     1396.78     1433.82     50.18 o 
  -2  12   0      297.40      261.55     36.98 o 
  -1  12   0       13.12        4.64      7.69 o 
   0  12   0        0.05       -1.72      8.84 o 
   1  12   0      860.39      875.46     35.65 o 
   2  12   0     3421.30     3681.74     58.94 o 
   3  12   0       76.67       69.37     13.41 o 
   4  12   0      100.73       95.28     14.37 o 
   5  12   0        9.56        7.90     10.87 o 
   6  12   0     1945.15     1967.11     35.87 o 
   7  12   0      560.02      502.10     51.88 o 
   0  13   0      988.90      967.82     56.35 o 
   1  13   0     1433.49     1427.98     64.05 o 
   2  13   0       17.09       20.12      8.97 o 
   3  13   0      143.45      153.37     17.71 o 
   4  13   0       90.96       89.99     13.91 o 
   5  13   0      161.39      164.87     18.49 o 
  -5 -13   1       15.45        8.89     14.35 o 
  -4 -13   1       87.68       95.15     29.80 o 
  -3 -13   1      856.38      847.87     35.80 o 
  -2 -13   1       95.37       91.95     20.33 o 
  -1 -13   1        2.60       -6.60      8.27 o 
  -7 -12   1        0.68       -3.24      6.78 o 
  -6 -12   1      119.51      110.27     26.23 o 
  -5 -12   1     1301.97     1325.87     40.66 o 
  -4 -12   1        0.49       -3.53      8.47 o 
  -3 -12   1       65.22       66.31     12.83 o 
  -2 -12   1       12.55        0.31      7.62 o 
  -1 -12   1     2182.97     2239.19     58.43 o 
   0 -12   1     1123.04     1114.10     47.25 o 
   1 -12   1       38.82       20.14      8.48 o 
   2 -12   1        9.34        7.93      7.46 o 
  -8 -11   1      185.62      152.87     16.04 o 
  -7 -11   1      457.77      445.76     19.98 o 
  -6 -11   1      876.00      852.39     26.80 o 
  -5 -11   1      134.64      110.31     13.41 o 
  -4 -11   1      319.88      301.84     18.08 o 
  -3 -11   1      175.04      167.40     15.10 o 
  -2 -11   1      716.62      749.63     23.94 o 
  -1 -11   1      978.99      972.28     31.73 o 
   0 -11   1      175.41      154.39     20.47 o 
   1 -11   1      784.26      746.91     33.70 o 
   2 -11   1       65.07       72.44     14.50 o 
   3 -11   1       31.58       21.60      6.03 o 
  -8 -10   1     1373.36     1396.37     37.98 o 
  -7 -10   1       88.32       96.12     25.36 o 
  -6 -10   1        5.01        6.05      7.24 o 
  -5 -10   1      625.71      635.49     32.86 o 
  -4 -10   1     1469.03     1449.99     19.56 o 
  -3 -10   1      508.24      502.94     23.68 o 
  -2 -10   1     1307.80     1363.17     45.43 o 
  -1 -10   1      122.35       90.92     28.52 o 
   0 -10   1     2749.49     2836.16     48.46 o 
   1 -10   1      657.61      670.93     24.77 o 
   2 -10   1      129.43      116.98     17.10 o 
   3 -10   1       78.44       92.74     15.92 o 
   4 -10   1       31.72       29.81      7.12 o 
   5 -10   1      298.25      297.50     30.05 o 
  -9  -9   1     1583.07     1630.19     57.62 o 
  -8  -9   1      112.30      121.02     18.72 o 
  -7  -9   1      114.13      115.84     13.10 o 
  -6  -9   1     1685.68     1634.83     47.36 o 
  -5  -9   1       48.03       49.18     10.12 o 
  -4  -9   1       46.91       58.88     11.20 o 
  -3  -9   1       42.10       40.60     11.89 o 
  -2  -9   1     4425.18     4684.81     50.60 o 
  -1  -9   1      997.60     1056.87     26.11 o 
   0  -9   1      152.37      170.95     16.24 o 
   1  -9   1      239.82      222.71     20.95 o 
   2  -9   1     1299.27     1295.72     32.42 o 
   3  -9   1     1020.22      999.57     20.92 o 
   4  -9   1      521.59      480.65     23.37 o 
   5  -9   1      479.77      442.07     24.17 o 
   6  -9   1       74.68       80.85     12.73 o 
  -9  -8   1      194.42      197.62     18.69 o 
  -8  -8   1      256.95      265.91     18.93 o 
  -7  -8   1     1771.31     1894.57     37.61 o 
  -6  -8   1      193.04      161.99     29.65 o 
  -5  -8   1      125.67       57.85     15.88 o 
  -4  -8   1      497.07      486.61     17.69 o 
  -3  -8   1     6895.13     7448.16     61.03 o 
  -2  -8   1     3823.22     3970.06     19.69 o 
  -1  -8   1      229.14      198.56     15.16 o 
   0  -8   1      970.05      992.50     24.44 o 
   1  -8   1      209.48      194.79     16.89 o 
   2  -8   1     1122.78     1162.57     20.07 o 
   3  -8   1      562.08      507.10     21.07 o 
   4  -8   1      772.87      747.26     19.30 o 
   5  -8   1       50.35       41.72     10.80 o 
   6  -8   1      608.92      629.71     24.45 o 
   7  -8   1      932.93      971.12     49.56 o 
 -10  -7   1      276.86      293.26     28.56 o 
  -9  -7   1      324.67      352.78     22.78 o 
  -8  -7   1      852.22      905.86     30.78 o 
  -7  -7   1      246.22      204.66     16.37 o 
  -6  -7   1     2618.12     2702.88     43.75 o 
  -5  -7   1     1031.98     1113.80     25.52 o 
  -4  -7   1     1249.99     1305.40     25.49 o 
  -3  -7   1     6340.80     6532.70     54.86 o 
  -2  -7   1      631.43      653.59     14.69 o 
  -1  -7   1     2977.34     3084.03     23.74 o 
   0  -7   1       49.98       42.90      7.12 o 
   1  -7   1      576.99      623.28     24.48 o 
   2  -7   1        1.68        7.80      3.43 o 
   3  -7   1     1547.89     1578.61     43.25 o 
   4  -7   1     1367.55     1373.29     26.59 o 
   5  -7   1     1893.74     1945.54     44.19 o 
   6  -7   1        7.16       21.05     11.56 o 
   7  -7   1      134.18      129.96     15.26 o 
 -10  -6   1     1080.69     1177.90     31.60 o 
  -9  -6   1        8.04       26.17     10.85 o 
  -8  -6   1       14.16        9.06      8.91 o 
  -7  -6   1      982.39      968.12     22.05 o 
  -6  -6   1     1119.33     1127.98     30.32 o 
  -5  -6   1     4475.69     4658.44     63.68 o 
  -4  -6   1     1183.13     1180.19     23.79 o 
  -3  -6   1     4605.63     4812.83     44.41 o 
  -2  -6   1     2063.86     2066.06     18.56 o 
  -1  -6   1     1624.25     1550.62     12.59 o 
   0  -6   1       49.43       45.98      5.20 o 
   1  -6   1     4190.81     4323.81     69.89 o 
   2  -6   1      833.18      878.92     16.03 o 
   3  -6   1     3100.11     3272.35     49.01 o 
   4  -6   1     5566.47     6020.40    106.25 o 
   5  -6   1       29.68       23.82      6.65 o 
   6  -6   1      925.76      903.82     38.58 o 
   7  -6   1      183.99      184.96     16.94 o 
   8  -6   1       92.39       94.34     13.75 o 
 -10  -5   1      733.29      729.12     33.49 o 
  -9  -5   1      505.38      506.90     20.52 o 
  -8  -5   1      774.48      781.57     42.62 o 
  -7  -5   1      639.07      597.01     25.06 o 
  -6  -5   1     1175.44     1197.90     29.73 o 
  -5  -5   1      113.02      102.81     10.98 o 
  -4  -5   1    11486.63    11891.73     98.75 o 
  -3  -5   1      431.42      325.41     13.52 o 
  -2  -5   1      252.69      314.18      9.72 o 
  -1  -5   1      100.79      111.01      6.71 o 
   0  -5   1     3053.65     3143.13     18.14 o 
   1  -5   1     9679.01    10625.04     56.84 o 
   2  -5   1     1844.93     1897.52     28.81 o 
   3  -5   1      132.42      105.00     10.07 o 
   4  -5   1      195.85      216.35     16.41 o 
   5  -5   1     3789.35     4098.75     68.78 o 
   6  -5   1     1005.60      986.32     61.02 o 
   7  -5   1     1181.75     1144.82     46.78 o 
   8  -5   1       42.18       34.60     21.97 o 
   9  -5   1      235.07      206.36     28.10 o 
 -10  -4   1      183.34      215.59     23.96 o 
  -9  -4   1      103.49      124.01     22.51 o 
  -8  -4   1      123.58      109.67     16.03 o 
  -7  -4   1      940.58      998.99     45.83 o 
  -6  -4   1      495.64      471.46     21.89 o 
  -5  -4   1     2325.21     2126.28     27.53 o 
  -4  -4   1    14948.31    15635.39     68.02 o 
  -3  -4   1      209.77      269.23     13.18 o 
  -2  -4   1     1025.46      916.38     14.39 o 
  -1  -4   1        1.67       -4.73      8.36 o 
   0  -4   1     4341.14     4135.26     25.55 o 
   1  -4   1      238.36      217.92     13.72 o 
   2  -4   1     3383.37     3615.74     32.01 o 
   3  -4   1     2087.25     2108.36     23.21 o 
   4  -4   1     6656.35     6977.23     58.54 o 
   5  -4   1      117.02      100.92     19.82 o 
   6  -4   1      437.36      420.83     27.13 o 
   7  -4   1      640.36      620.18     28.43 o 
   8  -4   1     1225.10     1238.00     78.14 o 
   9  -4   1      197.45      160.57     23.31 o 
 -10  -3   1       80.33       79.72     13.93 o 
  -9  -3   1       74.45       55.01     23.68 o 
  -8  -3   1      506.74      511.48     22.80 o 
  -7  -3   1      903.53      923.86     29.60 o 
  -6  -3   1     4356.19     4481.78     86.38 o 
  -5  -3   1     3817.93     3911.30     42.43 o 
  -4  -3   1      194.41      157.25     14.51 o 
  -3  -3   1        1.26       -7.89      7.42 o 
  -2  -3   1     1744.12     1472.44     38.05 o 
  -1  -3   1      179.63      175.53     35.98 o 
   0  -3   1      701.73      810.75     36.38 o 
   1  -3   1      371.14      257.44     23.19 o 
   2  -3   1     9225.43     9090.27     40.42 o 
   3  -3   1     6639.27     6670.33     62.88 o 
   4  -3   1       22.83        7.33      8.54 o 
   5  -3   1      414.93      376.08     18.68 o 
   6  -3   1      121.80      103.14     18.81 o 
   7  -3   1      274.54      247.59     21.46 o 
   8  -3   1      247.73      215.28     21.95 o 
   9  -3   1      116.90       94.87     16.67 o 
 -10  -2   1      604.03      600.58     89.69 o 
  -9  -2   1      189.47      148.36     14.80 o 
  -8  -2   1      913.87      844.87     29.19 o 
  -7  -2   1     3453.05     3735.51     52.03 o 
  -6  -2   1      343.49      312.50     19.38 o 
  -5  -2   1     4789.16     4892.92     48.81 o 
  -4  -2   1       13.21       45.23     19.42 o 
  -3  -2   1       56.99       11.96     18.98 o 
  -2  -2   1     2187.21     1994.54    131.40 o 
  -1  -2   1      475.15      438.67     34.13 o 
   0  -2   1    22644.71    22928.55    129.69 o 
   1  -2   1     9416.04    10110.81     94.17 o 
   2  -2   1     3137.41     2938.75     33.21 o 
   3  -2   1       48.53       21.20     10.92 o 
   4  -2   1     9017.28     9237.62     57.46 o 
   5  -2   1      129.40      133.45     12.85 o 
   6  -2   1      370.15      372.82     19.60 o 
   7  -2   1      307.54      320.75     27.29 o 
   8  -2   1      875.62      872.78     40.36 o 
   9  -2   1     1378.81     1431.77     47.59 o 
  10  -2   1      276.88      231.73     24.03 o 
 -10  -1   1      164.25      152.07     40.87 o 
  -9  -1   1       20.47       37.49     25.21 o 
  -8  -1   1       13.74        7.66     11.66 o 
  -7  -1   1      139.97      151.11     19.18 o 
  -6  -1   1     3306.93     3376.68     64.99 o 
  -5  -1   1     6292.17     6483.80     56.36 o 
  -4  -1   1      291.00      271.22     16.10 o 
  -3  -1   1      529.64      474.87     33.62 o 
  -2  -1   1       63.38      365.05     88.52 o 
  -1  -1   1    12411.85    12475.09     81.02 o 
   0  -1   1      997.37      902.88      8.60 o 
   1  -1   1      258.82      224.14     16.53 o 
   2  -1   1     2236.49     2825.70     55.27 o 
   3  -1   1    11215.78    10647.04     54.74 o 
   4  -1   1      337.53      383.41     14.41 o 
   5  -1   1     3578.75     3694.98     36.72 o 
   6  -1   1       11.12       -1.08      7.81 o 
   7  -1   1     1790.44     1861.32     43.30 o 
   8  -1   1     2759.39     2721.88     64.85 o 
   9  -1   1      891.21      792.37     36.69 o 
  10  -1   1       16.70       42.84     13.57 o 
 -10   0   1       40.64       43.33     16.03 o 
  -9   0   1      641.83      618.92     56.43 o 
  -8   0   1     1620.71     1594.12     38.88 o 
  -7   0   1     3661.98     3931.44     43.90 o 
  -6   0   1      838.38      819.38     23.23 o 
  -5   0   1      501.29      417.11     23.13 o 
  -4   0   1        0.94       19.12     11.13 o 
  -3   0   1     1398.30     1165.25     24.71 o 
  -2   0   1      217.55      592.04    121.57 o 
  -1   0   1      324.25      199.68      9.89 o 
   2   0   1     8984.97     8734.77     78.76 o 
   3   0   1     2152.63     2009.25     43.76 o 
   4   0   1     1999.83     1884.20     32.93 o 
   5   0   1     1320.55     1144.84     25.39 o 
   6   0   1     1491.94     1425.87     29.93 o 
   7   0   1      695.01      584.09     23.50 o 
   8   0   1       25.94        3.53     12.58 o 
   9   0   1      525.95      478.24     52.50 o 
  10   0   1      395.79      385.45     50.60 o 
 -10   1   1        0.24       11.81      9.12 o 
  -9   1   1     1095.59     1123.25    134.64 o 
  -8   1   1     2304.71     2427.74     46.52 o 
  -7   1   1      192.12      160.54     22.53 o 
  -6   1   1      545.40      525.40     20.99 o 
  -5   1   1      699.37      762.61     21.13 o 
  -4   1   1     2878.99     2934.63     29.92 o 
  -3   1   1      257.74      178.03     14.04 o 
  -2   1   1      565.55      410.03     24.31 o 
  -1   1   1     6125.34     5826.59     49.49 o 
   2   1   1     3904.42     3908.28     48.73 o 
   3   1   1     3740.24     3355.23     70.31 o 
   4   1   1      332.46      341.65     15.90 o 
   5   1   1       70.43       34.44     11.47 o 
   6   1   1      709.30      702.88     23.72 o 
   7   1   1     2569.68     2647.02     41.96 o 
   8   1   1      716.01      669.18     26.13 o 
   9   1   1      263.61      250.93     25.36 o 
  10   1   1      435.00      402.88     32.39 o 
  11   1   1      640.23      610.86    108.78 o 
  -9   2   1      339.56      278.06     28.45 o 
  -8   2   1      778.75      778.78     33.34 o 
  -7   2   1     1166.41     1195.81     63.24 o 
  -6   2   1      115.38      137.85     18.22 o 
  -5   2   1        5.53        9.75     12.36 o 
  -4   2   1      370.90      335.20     16.42 o 
  -3   2   1     4499.20     4477.33     40.46 o 
  -2   2   1     8371.17     7837.34     43.19 o 
  -1   2   1     9301.21     9503.01     56.26 o 
   0   2   1        1.19       -2.00     33.62 o 
   1   2   1     8980.54     8956.99     39.16 o 
   2   2   1     7240.17     7639.54     93.20 o 
   3   2   1     1945.21     1804.45     39.26 o 
   4   2   1        3.28      -11.03      9.87 o 
   5   2   1        0.11       11.65      9.63 o 
   6   2   1     4913.74     5111.56     51.93 o 
   7   2   1     1913.40     1842.23     35.33 o 
   8   2   1      303.50      348.78     23.47 o 
   9   2   1       76.90       31.17     13.46 o 
  10   2   1      779.90      787.32     43.86 o 
  11   2   1      727.52      711.12     37.88 o 
  -9   3   1       41.36       37.57     12.14 o 
  -8   3   1     1025.72     1105.35     45.25 o 
  -7   3   1     1004.26     1016.93     34.58 o 
  -6   3   1       64.37       82.61     16.08 o 
  -5   3   1      465.19      495.28     30.75 o 
  -4   3   1     4976.53     5373.73     61.59 o 
  -3   3   1     1857.07     1643.58     19.29 o 
  -2   3   1      424.50      274.32     78.11 o 
  -1   3   1      166.60       76.14     14.23 o 
   0   3   1     6539.81     6201.22     88.78 o 
   1   3   1      793.61      641.75     45.17 o 
   2   3   1      803.89      800.85     59.52 o 
   3   3   1     1918.23     1814.10     20.87 o 
   4   3   1     2272.09     2100.85     22.07 o 
   5   3   1     1402.03     1272.88     19.61 o 
   6   3   1     4194.72     4268.15     38.57 o 
   7   3   1      981.66     1054.01     36.17 o 
   8   3   1     2491.56     2557.29     44.19 o 
   9   3   1      547.91      559.49     25.09 o 
  10   3   1        7.25        7.64     26.63 o 
  11   3   1       26.56       42.84     16.61 o 
  -9   4   1      838.66      818.42    108.63 o 
  -8   4   1       68.14       70.60     14.46 o 
  -7   4   1       31.25       18.10     22.99 o 
  -6   4   1      627.64      637.97     28.77 o 
  -5   4   1     1308.95     1287.35     36.50 o 
  -4   4   1      290.85      284.59     14.64 o 
  -3   4   1      640.52      561.75     26.21 o 
  -2   4   1     3988.85     4139.22     53.01 o 
  -1   4   1    22460.06    22750.03     61.37 o 
   0   4   1        0.98       -6.67      4.45 o 
   1   4   1      241.07      101.03     51.69 o 
   2   4   1     1743.27     1583.86     16.16 o 
   3   4   1      996.68      839.76     12.45 o 
   4   4   1     2997.82     2772.42     25.68 o 
   5   4   1      975.71      866.77     20.41 o 
   6   4   1      740.93      720.24     18.93 o 
   7   4   1      355.45      318.20     15.22 o 
   8   4   1      839.53      892.64     23.40 o 
   9   4   1       12.44       30.15     12.40 o 
  10   4   1     2477.04     2664.69     50.31 o 
  11   4   1      376.36      426.81     38.30 o 
  -8   5   1      253.39      231.52     24.64 o 
  -7   5   1      322.03      323.44     24.29 o 
  -6   5   1      511.60      460.69     30.82 o 
  -5   5   1       97.28      118.96     21.30 o 
  -4   5   1     1926.40     1944.60     36.73 o 
  -3   5   1     4673.13     4850.51     56.66 o 
  -2   5   1     4173.24     4120.34     29.82 o 
  -1   5   1     2050.61     1858.67     15.41 o 
   0   5   1     4531.71     4719.53     26.69 o 
   1   5   1     8549.99     8843.47    130.64 o 
   2   5   1      116.96      114.48      7.09 o 
   3   5   1     3240.61     3214.04     19.52 o 
   4   5   1        9.10       -0.79      5.71 o 
   5   5   1     1844.49     1666.31     28.97 o 
   6   5   1      514.32      498.25     16.79 o 
   7   5   1     1965.43     2049.48     29.98 o 
   8   5   1        9.89       -1.43     17.45 o 
   9   5   1     1031.92     1045.24     24.97 o 
  10   5   1     1339.75     1424.21     39.10 o 
  11   5   1      133.01      132.39     25.06 o 
  -7   6   1       52.05       39.16     11.13 o 
  -6   6   1       47.45       39.70     12.23 o 
  -5   6   1     2005.23     2033.84     46.91 o 
  -4   6   1     1180.91     1149.26     26.60 o 
  -3   6   1      986.76     1038.67     24.78 o 
  -2   6   1        0.01        3.02      5.11 o 
  -1   6   1     6595.42     7149.24     94.46 o 
   0   6   1     1046.10      966.24     22.71 o 
   1   6   1       11.80       23.60      9.02 o 
   2   6   1       43.22       27.13     13.65 o 
   3   6   1      408.69      325.92      8.62 o 
   4   6   1     4836.19     4963.41     29.57 o 
   5   6   1     6597.01     7024.42     84.91 o 
   6   6   1      234.44      231.91     18.05 o 
   7   6   1     3110.49     3264.78     45.61 o 
   8   6   1     1234.53     1238.05     25.32 o 
   9   6   1      592.33      576.50     20.60 o 
  10   6   1      132.79      129.15     22.04 o 
  11   6   1        8.69       12.21     10.56 o 
  -7   7   1      598.50      608.30     75.99 o 
  -6   7   1      691.39      675.78     24.97 o 
  -5   7   1      156.27      162.84     29.00 o 
  -4   7   1     1605.10     1536.33     27.90 o 
  -3   7   1      411.49      432.39     19.36 o 
  -2   7   1     3114.57     3222.68     56.28 o 
  -1   7   1       73.40       73.98      8.89 o 
   0   7   1       59.28       54.97     13.51 o 
   1   7   1      899.66      933.51     39.20 o 
   2   7   1     7695.70     8370.07     98.36 o 
   3   7   1     5759.34     5862.32     33.72 o 
   4   7   1     1694.78     1744.64     20.72 o 
   5   7   1       34.20       31.66      7.04 o 
   6   7   1      842.60      853.87     26.66 o 
   7   7   1     2556.24     2756.10     34.04 o 
   8   7   1       16.69        8.52      7.67 o 
   9   7   1      226.49      251.23     18.98 o 
  10   7   1        0.46        7.92      8.43 o 
  -6   8   1       99.67       71.40     24.12 o 
  -5   8   1       50.31       11.21     12.53 o 
  -4   8   1      634.56      604.78     26.61 o 
  -3   8   1     1496.25     1516.78     44.82 o 
  -2   8   1      300.97      287.04     37.34 o 
  -1   8   1     1850.68     1856.32     31.63 o 
   0   8   1      218.05      209.37     17.50 o 
   1   8   1      373.20      412.62     19.97 o 
   2   8   1     8850.51     9326.39     95.80 o 
   3   8   1       20.27       19.73     11.91 o 
   4   8   1     1030.96      976.76     20.43 o 
   5   8   1      158.41      183.54     10.65 o 
   6   8   1     3311.50     3394.34     33.11 o 
   7   8   1      634.60      590.96     18.05 o 
   8   8   1     2856.10     2990.91     37.55 o 
   9   8   1      175.43      187.36     23.76 o 
  10   8   1      554.67      576.87     22.82 o 
  -5   9   1      625.20      615.88     29.36 o 
  -4   9   1      782.28      758.51     64.01 o 
  -3   9   1       32.35       36.20     10.31 o 
  -2   9   1     1318.25     1261.14     34.54 o 
  -1   9   1      321.25      321.58     23.91 o 
   0   9   1     1127.00     1175.17     97.89 o 
   1   9   1      481.63      462.93     21.94 o 
   2   9   1      205.21      201.75     31.37 o 
   3   9   1     1076.99     1141.02     28.78 o 
   4   9   1     4613.79     4981.22     35.58 o 
   5   9   1      413.75      388.52     19.45 o 
   6   9   1     1509.60     1482.10     29.05 o 
   7   9   1      569.68      575.72     16.79 o 
   8   9   1     1400.97     1453.00     26.73 o 
   9   9   1     1001.08      970.67     23.87 o 
  10   9   1      114.34      102.27     13.33 o 
  -4  10   1      343.30      300.32     27.02 o 
  -3  10   1      361.31      384.72     35.12 o 
  -2  10   1       16.58       10.63      8.12 o 
  -1  10   1       97.23       93.73     20.00 o 
   0  10   1       43.50       18.76      8.96 o 
   1  10   1      228.70      205.65     17.03 o 
   2  10   1     1749.62     1778.68     36.88 o 
   3  10   1     2341.66     2341.38     66.05 o 
   4  10   1       14.43       -0.24     10.19 o 
   5  10   1     2247.41     2293.83     43.79 o 
   6  10   1     2110.28     2143.83     41.42 o 
   7  10   1       62.90       68.92     11.55 o 
   8  10   1      201.39      215.05     36.65 o 
   9  10   1      153.54      130.00     16.71 o 
  -3  11   1       35.68       31.37     17.05 o 
  -2  11   1       16.03       11.65      8.87 o 
  -1  11   1      297.52      313.86     23.98 o 
   0  11   1     1495.19     1518.17     45.29 o 
   2  11   1       50.75       57.36     13.63 o 
   3  11   1        0.07        9.50      9.60 o 
   4  11   1      157.14      154.36     14.73 o 
   5  11   1     1934.32     2014.27     41.52 o 
   6  11   1      123.40      100.66     11.78 o 
   7  11   1      152.32       97.39     37.63 o 
   8  11   1       37.43       22.76      9.63 o 
  -2  12   1       25.33       10.48      7.15 o 
  -1  12   1      525.18      586.11     32.90 o 
   0  12   1     1319.72     1325.01     41.59 o 
   1  12   1       23.14        9.16     12.86 o 
   2  12   1      112.39      120.41     14.77 o 
   3  12   1      721.05      731.56     27.02 o 
   4  12   1       95.12       88.21     16.10 o 
   5  12   1      275.99      283.96     20.28 o 
   6  12   1      527.72      453.85     23.90 o 
   7  12   1     1396.14     1392.66     39.56 o 
   0  13   1        1.42        9.39      6.80 o 
   1  13   1     1237.26     1227.28    110.82 o 
   2  13   1     1746.20     1720.74     44.54 o 
   3  13   1      252.79      217.54     21.19 o 
   4  13   1      712.76      690.50     28.52 o 
   5  13   1      631.47      629.16     29.19 o 
   6  13   1      526.13      517.30     35.84 o 
  -4 -13   2      199.14      188.05     27.47 o 
  -3 -13   2       53.81       55.05     18.29 o 
  -2 -13   2     1782.43     1820.43     86.79 o 
  -1 -13   2      312.91      324.35     54.10 o 
  -6 -12   2       31.08       14.18      8.73 o 
  -5 -12   2      634.01      591.37     17.81 o 
  -4 -12   2      354.15      350.89     40.95 o 
  -3 -12   2      265.82      252.64     18.62 o 
  -2 -12   2      129.14      122.83     14.42 o 
  -1 -12   2       56.09       39.12      9.54 o 
   0 -12   2      601.96      567.57     33.99 o 
   1 -12   2      783.20      786.93     75.15 o 
   2 -12   2      241.55      225.96     53.30 o 
  -7 -11   2       61.02       49.31     10.61 o 
  -6 -11   2      279.55      298.78     19.26 o 
  -5 -11   2     1550.08     1585.33     29.11 o 
  -4 -11   2        1.59       -1.87      4.95 o 
  -3 -11   2      229.64      220.13     15.55 o 
  -2 -11   2      214.11      218.69     15.48 o 
  -1 -11   2      394.04      407.62     29.95 o 
   0 -11   2      778.96      846.89     30.86 o 
   1 -11   2      305.03      305.63     22.66 o 
   2 -11   2      530.09      500.81     30.05 o 
   3 -11   2      440.84      447.85     40.15 o 
  -8 -10   2      135.95      128.56     15.24 o 
  -7 -10   2      766.50      792.74     26.76 o 
  -6 -10   2        1.98       -0.84      8.42 o 
  -5 -10   2        5.24        1.60      7.69 o 
  -4 -10   2      418.12      439.22     21.20 o 
  -3 -10   2     3375.41     3542.55     60.96 o 
  -2 -10   2       39.01       23.28      9.34 o 
  -1 -10   2      375.83      365.63     17.66 o 
   0 -10   2     1965.19     1980.92     39.80 o 
   1 -10   2     1669.37     1697.00     37.89 o 
   2 -10   2     1156.11     1214.75     19.79 o 
   3 -10   2       58.19       34.40      6.03 o 
   4 -10   2        0.97       -0.34      5.31 o 
   5 -10   2       38.54       40.13     15.92 o 
  -9  -9   2      240.61      220.93     34.50 o 
  -8  -9   2     2222.05     2344.48     65.74 o 
  -7  -9   2       11.95       14.49      8.97 o 
  -6  -9   2      185.95      183.42     27.72 o 
  -5  -9   2      168.02      180.20     13.83 o 
  -4  -9   2     1339.26     1378.74     26.07 o 
  -3  -9   2      977.04     1012.43     18.03 o 
  -2  -9   2      690.23      692.03     10.82 o 
  -1  -9   2      202.76      214.16     34.21 o 
   0  -9   2       20.26       22.72     10.11 o 
   1  -9   2      206.68      171.21     12.85 o 
   2  -9   2       47.30       27.92      6.30 o 
   3  -9   2     1155.14     1181.69     26.42 o 
   4  -9   2      490.27      479.69     17.49 o 
   5  -9   2      531.73      511.17     35.74 o 
   6  -9   2      882.01      949.75     46.54 o 
  -9  -8   2      625.61      626.20     29.13 o 
  -8  -8   2       57.01       41.94     13.42 o 
  -7  -8   2      664.88      692.34     31.99 o 
  -6  -8   2      650.79      669.15     27.87 o 
  -5  -8   2       21.87       27.57     15.81 o 
  -4  -8   2     1743.30     1736.98     29.46 o 
  -3  -8   2       82.17       94.97      8.62 o 
  -2  -8   2     1927.99     1967.62     20.31 o 
  -1  -8   2     2096.31     2155.32     17.13 o 
   0  -8   2     1619.95     1604.28     16.19 o 
   1  -8   2      981.69     1001.06     16.71 o 
   2  -8   2      986.62     1069.17     18.98 o 
   3  -8   2      230.19      206.52     13.12 o 
   4  -8   2     1704.67     1693.72     28.53 o 
   5  -8   2       50.16       28.30      8.44 o 
   6  -8   2        1.98       -5.23      6.82 o 
   7  -8   2       44.91       26.47      8.83 o 
  -9  -7   2       91.48       66.85     18.18 o 
  -8  -7   2      264.86      278.71     19.78 o 
  -7  -7   2      198.73      201.26     16.12 o 
  -6  -7   2      205.46      163.95     15.65 o 
  -5  -7   2      827.53      826.43     23.36 o 
  -4  -7   2     3084.35     3115.61     36.27 o 
  -3  -7   2       70.17       97.51     16.39 o 
  -2  -7   2     4380.69     4508.45     50.41 o 
  -1  -7   2     2052.03     2134.72     21.04 o 
   0  -7   2     4983.62     5055.11     57.50 o 
   1  -7   2      266.21      299.08     12.11 o 
   2  -7   2      184.05      186.71     17.16 o 
   3  -7   2     1152.87     1133.57     26.10 o 
   4  -7   2      175.11      141.08     12.79 o 
   5  -7   2      665.61      643.04     20.82 o 
   6  -7   2      354.52      353.70     17.87 o 
   7  -7   2      156.90      138.56     15.37 o 
 -10  -6   2     1080.95     1128.13     64.19 o 
  -9  -6   2      833.18      844.90     39.53 o 
  -8  -6   2      641.06      547.58     24.90 o 
  -7  -6   2      646.69      606.38     54.64 o 
  -6  -6   2     1686.28     1787.13     42.55 o 
  -5  -6   2     2028.80     2066.08     48.52 o 
  -4  -6   2      842.52      812.43     20.71 o 
  -3  -6   2     1849.04     1916.44     26.99 o 
  -2  -6   2      502.29      504.99     12.33 o 
  -1  -6   2     5160.27     5314.42     65.28 o 
   0  -6   2     3586.33     3701.90     30.52 o 
   1  -6   2      934.34      999.21     17.10 o 
   2  -6   2     2007.30     2204.55     24.87 o 
   3  -6   2      120.31      103.34     11.36 o 
   4  -6   2     1542.17     1524.67     27.49 o 
   5  -6   2      548.46      567.94     49.98 o 
   6  -6   2      466.49      483.02     29.65 o 
   7  -6   2      137.55      124.11     13.86 o 
   8  -6   2      695.91      700.55     89.22 o 
 -10  -5   2      277.72      256.92     26.55 o 
  -9  -5   2        3.18        0.55     11.91 o 
  -8  -5   2      714.03      701.37     27.51 o 
  -7  -5   2     2502.13     2561.24     43.33 o 
  -6  -5   2       70.10       63.46     15.49 o 
  -5  -5   2     1469.88     1487.02     29.56 o 
  -4  -5   2      162.40      142.69     16.25 o 
  -3  -5   2     1740.68     1667.81     24.46 o 
  -2  -5   2      284.18      236.63     12.41 o 
  -1  -5   2       43.04       29.53      8.79 o 
   0  -5   2     1450.98     1423.46     21.26 o 
   1  -5   2     1579.67     1559.75     18.99 o 
   2  -5   2     1876.52     1721.58     27.92 o 
   3  -5   2     1960.16     1919.82     23.55 o 
   4  -5   2       10.60       22.15     12.23 o 
   5  -5   2       44.69       41.18     13.08 o 
   6  -5   2       50.77       26.07      9.29 o 
   7  -5   2      570.57      531.72     28.74 o 
   8  -5   2      150.24      129.71     28.49 o 
   9  -5   2      204.63      176.79     28.05 o 
 -10  -4   2       58.39       32.06     16.25 o 
  -9  -4   2      877.08      937.79     32.48 o 
  -8  -4   2      522.79      488.34     23.13 o 
  -7  -4   2       92.05       57.74     13.34 o 
  -6  -4   2      605.90      604.03     23.50 o 
  -5  -4   2     1130.93     1124.73     39.71 o 
  -4  -4   2     1300.18     1221.99     23.83 o 
  -3  -4   2     3675.67     3576.13     72.46 o 
  -2  -4   2       26.95        8.62      6.58 o 
  -1  -4   2    11046.95    11367.52     61.77 o 
   0  -4   2      293.91      225.45      9.87 o 
   1  -4   2     3154.13     2872.87     34.85 o 
   2  -4   2      973.41      880.37     12.81 o 
   3  -4   2       79.70       52.41      7.70 o 
   4  -4   2       16.88       14.63      6.12 o 
   5  -4   2     1074.27     1086.96     28.82 o 
   6  -4   2      100.01      101.87     34.50 o 
   7  -4   2      750.63      699.69     32.29 o 
   8  -4   2      568.77      512.36     30.79 o 
   9  -4   2      107.73       87.21     34.75 o 
 -10  -3   2       47.39       52.04     12.11 o 
  -9  -3   2      250.07      234.95     21.88 o 
  -8  -3   2       10.11        8.79     10.51 o 
  -7  -3   2     2491.64     2553.81     93.99 o 
  -6  -3   2      135.54      148.24     16.25 o 
  -5  -3   2     1154.19     1163.76     26.92 o 
  -4  -3   2     2974.63     2923.96     38.83 o 
  -3  -3   2     2849.05     2868.77     44.59 o 
  -2  -3   2     4662.13     4423.05     37.30 o 
  -1  -3   2      581.00      403.93     34.03 o 
   1  -3   2      213.38      158.47     12.95 o 
   2  -3   2      135.18      106.05     12.20 o 
   3  -3   2     5304.90     5460.41     70.05 o 
   4  -3   2      686.81      592.62     23.80 o 
   5  -3   2       57.04       65.46     12.55 o 
   6  -3   2       13.87        8.31     12.17 o 
   7  -3   2     2141.70     2106.54     53.37 o 
   8  -3   2      218.59      209.92     21.07 o 
   9  -3   2        3.16        2.28     11.07 o 
  10  -3   2      351.35      258.74     34.92 o 
 -10  -2   2        5.96       19.23     29.51 o 
  -9  -2   2      128.18      133.12     15.95 o 
  -8  -2   2      998.31      961.45     25.13 o 
  -7  -2   2      801.58      825.08     28.64 o 
  -6  -2   2     2841.27     2886.55     43.42 o 
  -5  -2   2      154.77      131.75     14.01 o 
  -4  -2   2     1195.93     1172.15     24.65 o 
  -3  -2   2     2136.11     1968.96     37.67 o 
  -2  -2   2     2769.79     2362.69     66.74 o 
   0  -2   2     4572.68     5060.39     65.57 o 
   1  -2   2      366.50      491.43     61.43 o 
   2  -2   2     7423.66     7105.22     61.95 o 
   3  -2   2     2731.13     2524.31     25.13 o 
   4  -2   2     1479.97     1607.60     32.98 o 
   5  -2   2     3164.71     3217.03     36.40 o 
   6  -2   2     2656.47     2756.63     40.18 o 
   7  -2   2      163.04      211.41     22.32 o 
   8  -2   2       35.82       21.59     10.46 o 
   9  -2   2      121.39       95.97     25.21 o 
  10  -2   2      226.92      235.66     39.42 o 
 -10  -1   2      566.42      581.90     82.29 o 
  -9  -1   2      757.80      734.04     75.34 o 
  -8  -1   2      783.97      761.10     26.81 o 
  -7  -1   2     1909.89     1915.36     46.36 o 
  -6  -1   2       11.63       14.70     10.51 o 
  -5  -1   2     3542.80     3448.76     43.04 o 
  -4  -1   2     5526.34     5812.89     50.93 o 
  -3  -1   2       97.22       58.76     13.15 o 
  -2  -1   2     6783.39     6354.08     82.11 o 
   1  -1   2     1509.25     1533.04    101.09 o 
   2  -1   2       55.16      155.48     42.30 o 
   3  -1   2     1124.69     1117.52     29.27 o 
   4  -1   2     8729.21     8637.28     61.31 o 
   5  -1   2     2703.62     2667.23     34.65 o 
   6  -1   2      669.75      629.47     19.74 o 
   7  -1   2      224.17      243.76     19.46 o 
   8  -1   2      391.75      397.37     28.44 o 
   9  -1   2     1124.36     1166.48     42.96 o 
  10  -1   2       42.80       41.30     19.85 o 
 -10   0   2      708.33      750.94    141.09 o 
  -9   0   2      229.64      237.39     24.26 o 
  -8   0   2      817.19      801.10     34.45 o 
  -7   0   2        3.43      -10.05     11.63 o 
  -6   0   2     3185.39     3372.70     42.77 o 
  -5   0   2     5455.97     5661.10     45.94 o 
  -4   0   2     5199.00     5171.04     43.94 o 
  -3   0   2     6047.68     5859.89     40.12 o 
  -2   0   2     2044.85     1699.73    132.46 o 
  -1   0   2    11321.29    11943.38    224.70 o 
   0   0   2      289.57      122.04     91.77 o 
   1   0   2     5184.34     4701.73     22.06 o 
   2   0   2    10155.52    10640.81    203.28 o 
   3   0   2     8893.72     8560.52     66.72 o 
   4   0   2        0.31      -13.41     11.12 o 
   5   0   2     2852.87     2789.57     36.04 o 
   6   0   2     9252.99     9892.07    127.72 o 
   7   0   2      456.60      472.24     24.14 o 
   8   0   2      209.12      234.98     22.06 o 
   9   0   2      935.46      806.04     36.07 o 
  10   0   2     1028.90      984.03     43.51 o 
  11   0   2      571.85      568.15     96.90 o 
  -9   1   2      606.28      594.60     75.01 o 
  -8   1   2      188.50      190.66     22.79 o 
  -7   1   2     1662.68     1580.07     37.68 o 
  -6   1   2     1090.61     1069.92     29.10 o 
  -5   1   2     1240.56     1199.05     25.16 o 
  -4   1   2    10202.23    10881.65     65.99 o 
  -3   1   2     3863.84     3850.33     34.79 o 
  -2   1   2      363.58      350.32     29.41 o 
  -1   1   2       31.38      212.37     77.18 o 
   0   1   2    14993.94    14597.09    159.09 o 
   1   1   2     9675.46     9446.42     41.72 o 
   2   1   2      881.77     1105.78     53.13 o 
   3   1   2     4326.17     4343.35     40.38 o 
   4   1   2     2851.36     2599.06     30.74 o 
   5   1   2     2487.49     2279.61     39.38 o 
   6   1   2     1844.21     1861.72     33.28 o 
   7   1   2     1370.26     1317.83     47.21 o 
   8   1   2      226.72      282.44     22.32 o 
   9   1   2     1208.55     1251.88     34.89 o 
  10   1   2      273.65      253.87     32.71 o 
  11   1   2       79.32       96.90     25.28 o 
  -9   2   2     1081.17     1123.50     60.62 o 
  -8   2   2     1313.09     1286.18     41.87 o 
  -7   2   2      101.42       83.14     15.28 o 
  -6   2   2     1135.41     1171.24     77.56 o 
  -5   2   2      454.16      444.34     21.24 o 
  -4   2   2      252.66      224.82     32.50 o 
  -3   2   2       63.35       72.67     10.78 o 
  -2   2   2     1751.03     1663.93     20.76 o 
  -1   2   2     2733.99     2217.37     35.88 o 
   0   2   2     5474.19     6308.12     94.37 o 
   1   2   2     3177.07     3491.15     44.49 o 
   2   2   2      778.99     1136.19     56.67 o 
   3   2   2    35402.95    35406.66    102.81 o 
   4   2   2      226.26      134.33     12.22 o 
   5   2   2       53.60       81.26     11.47 o 
   6   2   2      899.43      901.24     25.66 o 
   7   2   2      964.73      985.60     27.36 o 
   8   2   2     1370.25     1420.72     34.46 o 
   9   2   2        2.89        6.02     11.45 o 
  10   2   2       47.90       53.34     13.73 o 
  11   2   2      672.05      659.89     43.50 o 
  -9   3   2        1.95        2.64     27.76 o 
  -8   3   2       86.77       63.50     31.44 o 
  -7   3   2     2135.48     2279.73     46.46 o 
  -6   3   2     1465.68     1540.14     38.54 o 
  -5   3   2     1839.30     1829.66     46.89 o 
  -4   3   2        0.33        3.68      8.69 o 
  -3   3   2     1640.87     1626.30     22.22 o 
  -2   3   2    17886.72    18384.43     83.70 o 
  -1   3   2     1346.95     1240.31     20.28 o 
   0   3   2      818.95      702.19     41.93 o 
   1   3   2        3.58      -16.02     24.13 o 
   2   3   2    15926.68    15510.22     81.57 o 
   3   3   2      360.90      255.19     15.93 o 
   4   3   2     1543.49     1428.44     25.80 o 
   5   3   2      714.34      564.93     15.36 o 
   6   3   2       22.53       34.05     10.25 o 
   7   3   2     3627.62     3780.59     38.66 o 
   8   3   2     1398.88     1432.80     34.38 o 
   9   3   2     2031.90     2012.66     41.06 o 
  10   3   2     1003.49     1017.05     32.83 o 
  11   3   2      480.99      463.13     40.91 o 
  -8   4   2     1335.95     1343.90     50.20 o 
  -7   4   2       92.23       76.84     15.80 o 
  -6   4   2      482.26      424.29     27.68 o 
  -5   4   2     1482.12     1524.94     34.31 o 
  -4   4   2     1457.99     1431.70     30.52 o 
  -3   4   2      706.64      636.03     17.55 o 
  -2   4   2     5173.50     5091.44     38.09 o 
  -1   4   2      365.28      298.61     13.11 o 
   0   4   2     7301.38     7366.36     62.12 o 
   1   4   2       68.32       28.22      8.00 o 
   2   4   2       27.91        7.89      8.48 o 
   3   4   2     1720.69     1611.86     15.49 o 
   4   4   2     6501.63     6675.12     36.01 o 
   5   4   2     3691.67     3837.49     32.31 o 
   6   4   2     2781.13     2790.21     30.98 o 
   7   4   2       71.77       84.01     13.40 o 
   8   4   2     1160.20     1202.85     35.62 o 
   9   4   2     1238.32     1206.30     32.83 o 
  10   4   2     1456.83     1419.28     36.82 o 
  11   4   2      369.73      369.21     23.60 o 
  -8   5   2        0.34       -0.05     10.13 o 
  -7   5   2      384.13      299.18     25.27 o 
  -6   5   2     2704.39     2881.22    115.81 o 
  -5   5   2     1224.26     1243.27     41.63 o 
  -4   5   2      154.36      159.50     16.22 o 
  -3   5   2       22.39       24.43      9.76 o 
  -2   5   2     1296.32     1233.07     21.27 o 
  -1   5   2     1302.22     1275.02     20.01 o 
   0   5   2     3293.69     3317.83     24.53 o 
   1   5   2     1386.16     1307.78     45.57 o 
   2   5   2    16966.44    17250.32     72.11 o 
   3   5   2     1831.10     1952.61     18.16 o 
   4   5   2     4182.08     4279.86     28.34 o 
   5   5   2      888.96      839.42     17.49 o 
   6   5   2     3016.05     3185.90     37.23 o 
   7   5   2     1959.71     1952.63     29.12 o 
   8   5   2      414.04      425.04     18.53 o 
   9   5   2        6.13       10.56     16.17 o 
  10   5   2      840.75      842.03     46.38 o 
  11   5   2     1201.95     1180.83     39.11 o 
  -7   6   2      180.13      138.58     29.44 o 
  -6   6   2       35.42       25.58      7.37 o 
  -5   6   2      108.44      106.59     17.92 o 
  -4   6   2     2294.95     2314.58     45.82 o 
  -3   6   2     2357.84     2454.32     45.45 o 
  -2   6   2       34.69       29.36     13.69 o 
  -1   6   2      836.43      813.68     16.93 o 
   0   6   2     1532.19     1452.65     15.68 o 
   1   6   2    12371.76    13050.04     81.05 o 
   2   6   2      666.37      659.96     25.59 o 
   3   6   2       63.37       43.56      5.44 o 
   4   6   2      498.22      528.85     12.98 o 
   5   6   2      277.73      242.81     10.03 o 
   6   6   2     3429.41     3482.51     33.42 o 
   7   6   2      213.37      178.70     13.92 o 
   8   6   2     3697.65     3725.54     40.46 o 
   9   6   2     1018.44     1069.16     31.03 o 
  10   6   2     1789.06     1883.76     42.41 o 
  11   6   2      209.87      219.80     20.80 o 
  -7   7   2      552.18      517.45     60.76 o 
  -6   7   2      710.14      684.08     42.04 o 
  -4   7   2     1948.45     1836.81    111.73 o 
  -3   7   2     1006.14      998.40     40.48 o 
  -2   7   2     1253.73     1264.08     45.90 o 
  -1   7   2     1838.84     1917.10     22.01 o 
   0   7   2      991.80      950.31     25.64 o 
   1   7   2     1348.17     1388.68     29.39 o 
   2   7   2     1849.67     1811.07     31.60 o 
   3   7   2     2361.99     2412.13     25.77 o 
   4   7   2      347.36      366.74     11.53 o 
   5   7   2     2980.54     2998.56     32.08 o 
   6   7   2       64.63       47.52     11.90 o 
   7   7   2     3473.95     3611.97     37.26 o 
   8   7   2     1419.44     1449.30     26.33 o 
   9   7   2     1213.56     1222.57     54.50 o 
  10   7   2        0.59       13.16      9.80 o 
  11   7   2        0.18        6.10     10.09 o 
  -6   8   2      220.98      188.34     27.18 o 
  -5   8   2      163.68      144.10     24.81 o 
  -4   8   2      207.61      163.30     20.91 o 
  -3   8   2     1153.13     1111.50     44.12 o 
  -2   8   2      985.74      918.92     35.52 o 
  -1   8   2       27.04       27.76     12.97 o 
   0   8   2     1455.77     1497.55     33.33 o 
   1   8   2     1349.46     1401.39     30.37 o 
   2   8   2        7.57       28.73     15.74 o 
   3   8   2     7259.43     7686.29    122.51 o 
   4   8   2     1300.24     1402.17     19.53 o 
   5   8   2     1301.44     1256.32     20.22 o 
   6   8   2      160.42      179.92     10.87 o 
   7   8   2     1326.20     1338.17     27.50 o 
   8   8   2      202.54      169.71     13.15 o 
   9   8   2     1658.63     1657.15     37.50 o 
  10   8   2      316.49      283.77     24.95 o 
  -5   9   2      451.77      436.12     44.81 o 
  -4   9   2       14.39        1.37     16.98 o 
  -3   9   2      319.29      279.30     23.70 o 
  -2   9   2     1379.48     1296.41     39.67 o 
  -1   9   2     2708.20     2756.88     77.89 o 
   0   9   2     3399.28     3676.79    119.05 o 
   1   9   2      477.95      507.77     23.89 o 
   2   9   2     2149.88     2260.55     39.16 o 
   3   9   2      256.06      287.02     19.24 o 
   4   9   2      422.36      424.07     22.30 o 
   5   9   2     1478.20     1484.69     20.20 o 
   6   9   2       40.41       23.21      7.12 o 
   7   9   2      347.64      313.76     15.86 o 
   8   9   2      439.62      470.84     18.70 o 
   9   9   2     2034.67     2146.16     52.95 o 
  10   9   2      284.18      260.81     19.74 o 
  -4  10   2      373.97      360.59     67.18 o 
  -3  10   2        9.14       22.84     10.44 o 
  -2  10   2      952.76      936.70     37.52 o 
  -1  10   2     1887.18     1936.81     70.53 o 
   0  10   2     1001.38      985.54     36.26 o 
   1  10   2       17.97        3.80     10.32 o 
   2  10   2      316.97      267.04     29.44 o 
   3  10   2      248.77      211.51     23.16 o 
   4  10   2     2921.65     2996.46     50.71 o 
   5  10   2        1.25       -4.87      3.95 o 
   6  10   2     1282.61     1249.85     27.38 o 
   7  10   2     1320.40     1325.12     24.78 o 
   8  10   2     1678.62     1702.46     33.24 o 
   9  10   2      337.83      329.11     18.81 o 
  -3  11   2      326.02      279.05     36.17 o 
  -2  11   2       67.29       64.47     22.99 o 
  -1  11   2      157.45      113.62     16.67 o 
   0  11   2      161.72      165.38     20.33 o 
   1  11   2     1957.25     2142.12     55.66 o 
   2  11   2     3600.46     3854.01     54.74 o 
   3  11   2      151.51      146.32     23.21 o 
   4  11   2       61.19        8.89     14.79 o 
   5  11   2      848.86      841.38     27.66 o 
   6  11   2     4468.51     4718.51     37.64 o 
   7  11   2      384.74      357.01     26.05 o 
   8  11   2       28.49       22.86      9.87 o 
   9  11   2       68.22       51.29     15.15 o 
  -1  12   2      117.47       88.86     13.90 o 
   0  12   2      311.79      288.15     46.48 o 
   1  12   2     3476.28     3668.72     64.50 o 
   2  12   2        0.04        2.35      9.44 o 
   3  12   2      887.30      860.44     39.49 o 
   4  12   2      917.71      909.70     30.31 o 
   5  12   2      406.66      349.14     21.54 o 
   6  12   2       20.92        5.54     10.53 o 
   7  12   2      151.90       90.37     18.32 o 
   8  12   2      668.70      657.44     73.59 o 
   1  13   2      143.99      138.36     19.36 o 
   2  13   2      484.70      485.15     25.43 o 
   3  13   2     1699.06     1713.35     59.71 o 
   4  13   2      139.93      132.25     18.88 o 
   5  13   2      403.42      414.13     35.71 o 
   6  13   2      399.97      434.03     37.50 o 
  -5 -12   3      105.37       90.24     10.36 o 
  -4 -12   3     1156.84     1193.08     44.30 o 
  -3 -12   3     1538.95     1534.79     99.82 o 
  -2 -12   3      777.52      834.81     25.66 o 
  -1 -12   3       83.44      101.25     13.54 o 
   0 -12   3       51.43       26.51      9.66 o 
   1 -12   3      196.17      179.53     17.13 o 
  -7 -11   3      144.78      146.29     16.18 o 
  -6 -11   3       57.44       78.02     12.15 o 
  -5 -11   3      616.51      645.11     20.97 o 
  -4 -11   3     2215.63     2420.63     34.50 o 
  -3 -11   3        3.49        8.14      5.92 o 
  -2 -11   3        0.14        5.50      9.84 o 
  -1 -11   3       45.26       30.74      9.91 o 
   0 -11   3      645.81      656.52     23.64 o 
   1 -11   3       66.01       50.88     17.12 o 
   2 -11   3        8.53        5.09      2.58 o 
   3 -11   3        4.71        7.07      7.25 o 
  -7 -10   3        0.05        2.48     16.98 o 
  -6 -10   3      885.01      902.64     26.28 o 
  -5 -10   3      489.97      521.82     19.50 o 
  -4 -10   3       67.06       58.88     10.04 o 
  -3 -10   3       47.43       31.25      8.42 o 
  -2 -10   3      872.35      907.63     15.20 o 
  -1 -10   3      933.91      941.98      9.80 o 
   0 -10   3      483.12      463.35      6.12 o 
   1 -10   3       47.83       41.50      5.33 o 
   2 -10   3     1378.45     1387.12     31.72 o 
   3 -10   3     1744.79     1764.97     38.54 o 
   4 -10   3      305.37      247.33     12.83 o 
   5 -10   3        0.86       -2.26      5.72 o 
  -8  -9   3       25.45        4.25      8.86 o 
  -7  -9   3     1728.47     1767.85     40.04 o 
  -6  -9   3       91.00       95.58     14.22 o 
  -5  -9   3      419.02      405.61     18.05 o 
  -4  -9   3     1851.13     1867.75     32.89 o 
  -3  -9   3     3179.55     3233.05    110.53 o 
  -2  -9   3      331.71      353.01     11.09 o 
  -1  -9   3      843.66      813.36     20.34 o 
   0  -9   3       32.71       23.40      6.40 o 
   1  -9   3     2141.02     2157.23     26.38 o 
   2  -9   3      723.03      687.01     23.24 o 
   3  -9   3       75.76       67.68      7.38 o 
   4  -9   3      571.25      584.13     16.87 o 
   5  -9   3      195.45      184.58     25.14 o 
   6  -9   3      116.86       93.16     13.25 o 
  -9  -8   3      956.78      933.87     48.55 o 
  -8  -8   3     1193.19     1264.45     35.20 o 
  -7  -8   3        2.91        2.06      9.34 o 
  -6  -8   3     2452.92     2470.74     77.85 o 
  -5  -8   3     1902.41     1988.18     36.09 o 
  -4  -8   3       27.39       31.62     13.81 o 
  -3  -8   3      927.02      899.50     22.19 o 
  -2  -8   3       11.55       15.23      8.91 o 
  -1  -8   3     2144.17     2226.20     19.36 o 
   0  -8   3      295.47      320.85     12.85 o 
   1  -8   3     1375.94     1357.62     19.98 o 
   2  -8   3       70.31       82.86     18.11 o 
   3  -8   3     7499.53     8042.75     85.38 o 
   4  -8   3      939.36      953.02     21.14 o 
   5  -8   3       40.35       31.56      9.34 o 
   6  -8   3      170.78      134.01     14.21 o 
   7  -8   3       49.38       40.50     13.37 o 
  -9  -7   3      418.78      390.95     34.55 o 
  -8  -7   3       27.05        7.07      9.71 o 
  -7  -7   3     2960.36     3107.56     49.02 o 
  -6  -7   3     2164.84     2243.64     41.29 o 
  -5  -7   3      173.02      158.20     14.04 o 
  -4  -7   3      338.24      321.01     16.82 o 
  -3  -7   3      515.23      507.99     18.29 o 
  -2  -7   3      492.92      488.54     16.50 o 
  -1  -7   3      934.09      942.64     37.45 o 
   0  -7   3       37.58       27.24      7.21 o 
   1  -7   3     1950.24     2055.83     23.98 o 
   2  -7   3     3096.64     3210.97     31.18 o 
   3  -7   3     2637.04     2880.27     34.65 o 
   4  -7   3       11.69        7.41      6.55 o 
   5  -7   3      520.02      503.65     37.45 o 
   6  -7   3        3.25       -1.79     13.26 o 
   7  -7   3      490.34      474.92     23.79 o 
  -9  -6   3      277.36      272.64     26.92 o 
  -8  -6   3     2829.24     2888.09     51.02 o 
  -7  -6   3       55.05       52.22     35.01 o 
  -6  -6   3       83.02       55.11     10.64 o 
  -5  -6   3      159.57      158.49     16.30 o 
  -4  -6   3     2030.43     2096.39     31.68 o 
  -3  -6   3      329.28      305.15     21.09 o 
  -2  -6   3     1732.45     1746.49     25.14 o 
  -1  -6   3        4.04        0.10      6.45 o 
   0  -6   3     7856.21     8251.14     48.68 o 
   1  -6   3     5299.20     5611.98     42.09 o 
   2  -6   3      271.05      268.44     17.08 o 
   3  -6   3       73.06       68.89      9.56 o 
   4  -6   3       11.44       19.39     13.48 o 
   5  -6   3     1458.47     1405.59     48.05 o 
   6  -6   3      675.12      675.77     27.11 o 
   7  -6   3      281.72      261.97     19.57 o 
   8  -6   3      118.20       28.27     20.04 o 
  -9  -5   3     1202.68     1178.34     46.48 o 
  -8  -5   3        0.12       -5.15     10.65 o 
  -7  -5   3      398.11      352.02     21.83 o 
  -6  -5   3      940.63      913.08     27.74 o 
  -5  -5   3     3546.65     3671.14     45.91 o 
  -4  -5   3     2981.25     3129.37     56.54 o 
  -3  -5   3       10.37       -4.72      7.32 o 
  -2  -5   3       32.42        6.11      7.18 o 
  -1  -5   3     1236.78     1215.08     27.18 o 
   0  -5   3     7928.70     8258.54     39.06 o 
   1  -5   3       77.26       36.66     13.46 o 
   2  -5   3     4834.78     5072.11     34.19 o 
   3  -5   3        4.37        6.71      4.21 o 
   4  -5   3     3040.03     3239.48     86.70 o 
   5  -5   3     1678.32     1682.84     77.23 o 
   6  -5   3     1080.79     1013.72     39.13 o 
   7  -5   3     1090.51     1154.02     34.03 o 
   8  -5   3     1133.45     1193.40     40.76 o 
   9  -5   3      548.24      446.86     70.75 o 
  -9  -4   3        6.82       14.21     20.18 o 
  -8  -4   3     2642.18     2905.79     73.59 o 
  -7  -4   3      114.82      132.24     22.81 o 
  -6  -4   3      289.88      288.89     28.93 o 
  -5  -4   3     4180.11     4364.14     69.51 o 
  -4  -4   3      399.55      372.90     24.99 o 
  -3  -4   3      306.71      231.57     13.88 o 
  -2  -4   3     2647.52     2715.82     80.84 o 
  -1  -4   3     3389.66     3610.19     42.11 o 
   0  -4   3     3515.14     3538.97     26.33 o 
   1  -4   3     4548.95     4671.68     52.39 o 
   2  -4   3     2434.78     2370.92     18.73 o 
   3  -4   3      100.51       57.56      7.84 o 
   4  -4   3       51.73       43.27     12.32 o 
   5  -4   3        5.45        8.20      9.83 o 
   6  -4   3     3822.05     4156.16     55.82 o 
   7  -4   3     2001.20     1980.25     40.79 o 
   8  -4   3      437.72      409.78     27.35 o 
   9  -4   3      203.05      185.66     34.90 o 
  -9  -3   3      710.07      721.01     39.61 o 
  -8  -3   3      855.89      879.78     58.51 o 
  -7  -3   3     1783.48     1655.73     56.54 o 
  -6  -3   3        4.62       28.71     17.56 o 
  -5  -3   3      403.81      395.26     28.49 o 
  -4  -3   3      395.37      419.16     29.51 o 
  -3  -3   3    10761.02    11797.64    101.42 o 
  -2  -3   3      137.77      154.17     20.04 o 
  -1  -3   3    14188.00    14823.72    100.33 o 
   0  -3   3     1960.49     1759.34     26.38 o 
   1  -3   3     1788.84     1628.01     25.43 o 
   2  -3   3     1562.97     1463.24     14.51 o 
   3  -3   3       12.55       19.31      7.70 o 
   4  -3   3     1492.44     1442.96     24.68 o 
   5  -3   3      502.18      508.46     23.19 o 
   6  -3   3      679.00      687.27     33.79 o 
   7  -3   3      253.66      234.48     23.91 o 
   8  -3   3     3076.99     3068.41    183.53 o 
   9  -3   3     1070.13     1117.27    108.85 o 
  10  -3   3       56.29       22.50     17.12 o 
  -9  -2   3       21.56       24.26     12.82 o 
  -8  -2   3       71.09       53.05     17.23 o 
  -7  -2   3       39.81       19.01     10.17 o 
  -6  -2   3     1084.85     1098.87     44.88 o 
  -5  -2   3     1508.21     1600.36     44.88 o 
  -4  -2   3        3.69       -6.92     16.61 o 
  -3  -2   3      307.73      355.48     23.46 o 
  -2  -2   3    14205.25    14442.15    117.01 o 
   0  -2   3      124.42       32.71     13.04 o 
   1  -2   3      766.68      764.22    122.40 o 
   2  -2   3     8264.13     8492.96     55.54 o 
   3  -2   3     5691.71     5572.46     39.25 o 
   4  -2   3     2211.95     2290.96     25.57 o 
   5  -2   3     2093.80     2080.16     28.49 o 
   6  -2   3      734.69      742.63     22.06 o 
   7  -2   3     2566.58     2790.61     46.54 o 
   8  -2   3     1889.53     1943.35     52.54 o 
   9  -2   3       12.59       26.40     26.08 o 
  10  -2   3      312.46      285.73     44.88 o 
  -9  -1   3     1457.29     1373.55    121.46 o 
  -8  -1   3      172.52      147.61     42.40 o 
  -7  -1   3      404.07      370.20     31.17 o 
  -6  -1   3     2069.63     2123.98     36.52 o 
  -5  -1   3      831.06      841.64     26.11 o 
  -4  -1   3      218.81      201.18     18.03 o 
  -3  -1   3     2956.08     2931.47     34.55 o 
  -2  -1   3     9703.75     9681.15     62.88 o 
  -1  -1   3      778.73      718.03     75.48 o 
   0  -1   3     5105.56     5666.22    131.29 o 
   2  -1   3      425.13      208.20     47.55 o 
   3  -1   3      306.06      171.62     72.42 o 
   4  -1   3       68.89       55.44     14.20 o 
   5  -1   3     3402.98     3126.52     41.03 o 
   6  -1   3     4962.46     5258.07     65.81 o 
   7  -1   3      313.37      316.74     16.95 o 
   8  -1   3      110.17       59.60     14.38 o 
   9  -1   3      250.27      214.49     21.28 o 
  10  -1   3      623.74      636.23    102.11 o 
  -9   0   3      307.25      286.48     64.04 o 
  -8   0   3      321.63      251.00     62.80 o 
  -7   0   3        1.21      -10.87     11.91 o 
  -6   0   3        1.95       10.95     10.76 o 
  -5   0   3      296.91      292.98     18.31 o 
  -4   0   3     4517.21     4473.86     56.51 o 
  -3   0   3      584.71      608.87     24.44 o 
  -2   0   3     5895.27     5611.75     52.46 o 
  -1   0   3      286.83      209.59     42.16 o 
   0   0   3        3.78      193.49     54.42 o 
   1   0   3        6.31      251.94     48.89 o 
   2   0   3     5689.27     6092.38     76.98 o 
   3   0   3     2258.47     1951.59     27.11 o 
   4   0   3     3994.94     3764.32     81.35 o 
   5   0   3     1105.70      969.39     34.32 o 
   6   0   3       54.72       65.15     15.41 o 
   7   0   3     2593.43     2563.22     45.68 o 
   8   0   3       94.94      118.08     19.26 o 
   9   0   3       40.06       14.50     13.99 o 
  10   0   3      546.68      597.33     94.54 o 
  11   0   3      570.10      546.83     85.17 o 
  -9   1   3      208.75      163.50     37.30 o 
  -8   1   3      139.13      126.27     24.19 o 
  -7   1   3      197.37      182.37     18.64 o 
  -6   1   3       86.31       99.98     20.25 o 
  -5   1   3       28.04       33.45     11.25 o 
  -4   1   3      638.45      533.46     27.58 o 
  -3   1   3    11623.05    11918.64    128.82 o 
  -2   1   3     6195.67     5902.64     52.65 o 
  -1   1   3        1.07      -50.19     33.46 o 
   0   1   3     8853.11     9043.75    132.60 o 
   1   1   3      152.10      473.66     52.81 o 
   2   1   3    22019.91    23125.17    134.03 o 
   3   1   3      276.29      190.28     25.76 o 
   4   1   3       80.55       76.87     10.77 o 
   5   1   3      995.34     1210.59     25.07 o 
   6   1   3     6526.47     6672.50     65.72 o 
   7   1   3      511.23      490.73     39.96 o 
   8   1   3       95.23       91.52     18.43 o 
   9   1   3        9.77        5.09     11.65 o 
  10   1   3      318.22      315.12     30.24 o 
  11   1   3     1312.56     1412.61     50.67 o 
  -9   2   3        8.39        0.51      9.91 o 
  -8   2   3      538.83      556.14     95.96 o 
  -7   2   3      590.49      586.74     67.98 o 
  -6   2   3      630.86      648.07     35.66 o 
  -5   2   3      750.67      762.62     30.57 o 
  -4   2   3     4935.35     5152.86    145.94 o 
  -3   2   3     2713.34     2537.04     33.54 o 
  -2   2   3      748.37      735.61     18.11 o 
  -1   2   3     1053.70      985.76     25.82 o 
   0   2   3      691.18      358.96     51.33 o 
   1   2   3     1998.63     1874.18    100.11 o 
   2   2   3      549.39      525.74     39.38 o 
   3   2   3     2382.45     2242.45     26.83 o 
   4   2   3     9079.71     9044.74     58.06 o 
   5   2   3     6542.56     6649.30     46.13 o 
   6   2   3      470.41      450.77     16.30 o 
   7   2   3       53.38       32.23      9.12 o 
   8   2   3       17.60        8.53     30.42 o 
   9   2   3       42.22       43.88     16.88 o 
  10   2   3      358.94      390.08     24.07 o 
  11   2   3       45.42       46.34     22.22 o 
  -8   3   3      133.36      110.67     23.75 o 
  -7   3   3       11.34       21.20     13.55 o 
  -6   3   3      843.76      815.15     46.99 o 
  -5   3   3     3219.58     3254.78     85.03 o 
  -4   3   3      566.62      571.17     28.45 o 
  -3   3   3     1270.20     1225.55     27.11 o 
  -2   3   3      409.59      398.53     19.79 o 
  -1   3   3     4329.22     4179.08     34.60 o 
   0   3   3      247.07      245.43     39.82 o 
   1   3   3      571.26      511.49     29.86 o 
   2   3   3     3562.62     3165.38     36.54 o 
   3   3   3    13688.88    13575.16     54.03 o 
   4   3   3     7727.39     7905.14     42.12 o 
   5   3   3      519.15      528.77     15.02 o 
   6   3   3      677.40      658.01     17.65 o 
   7   3   3       12.12       19.79     10.74 o 
   8   3   3      180.61      250.92     21.30 o 
   9   3   3      324.67      288.50     20.87 o 
  10   3   3     1331.89     1395.85     68.63 o 
  11   3   3     1042.34     1030.91     35.73 o 
  -8   4   3       44.89       19.60     13.92 o 
  -7   4   3     1281.11     1290.93    101.49 o 
  -6   4   3     1085.97     1000.07     77.60 o 
  -5   4   3      849.22      849.76     52.09 o 
  -4   4   3     2667.64     2638.06     98.64 o 
  -3   4   3      747.84      742.99     23.49 o 
  -2   4   3       22.72      -16.35     14.50 o 
  -1   4   3     1074.19      970.15     20.98 o 
   0   4   3        2.73      -16.52     11.01 o 
   1   4   3     5375.57     4902.14     43.30 o 
   2   4   3     1539.69     1490.44     22.37 o 
   3   4   3     3819.91     3705.32     27.21 o 
   4   4   3      294.11      276.85     11.17 o 
   5   4   3     5702.27     5728.66     40.39 o 
   6   4   3      323.98      317.98     14.85 o 
   7   4   3      180.15      189.03     14.15 o 
   8   4   3      132.31      140.74     15.05 o 
   9   4   3     1871.07     2127.78     43.97 o 
  10   4   3     1189.41     1239.21     43.21 o 
  11   4   3      241.31      233.63     23.11 o 
  -7   5   3       45.62       39.34     19.02 o 
  -6   5   3      293.09      291.51     48.52 o 
  -5   5   3     5060.39     5541.41    120.36 o 
  -4   5   3     1004.21     1097.56     70.36 o 
  -3   5   3        1.72      -12.13     13.09 o 
  -2   5   3     1045.85      969.39     22.93 o 
  -1   5   3     1990.93     2040.18     33.00 o 
   0   5   3     4152.08     3822.17     32.06 o 
   1   5   3      176.83      163.24     16.98 o 
   2   5   3      804.32      773.75     19.01 o 
   3   5   3     3621.54     3795.44     26.77 o 
   4   5   3     4280.25     4236.90     28.12 o 
   5   5   3     1448.59     1392.51     19.96 o 
   6   5   3        4.07       14.07      7.29 o 
   7   5   3      507.18      524.70     20.77 o 
   8   5   3      542.83      602.65     20.94 o 
   9   5   3     2593.88     2524.95     63.82 o 
  10   5   3      369.55      355.54     22.13 o 
  11   5   3      269.19      232.00     22.05 o 
  -7   6   3      756.27      619.38    128.60 o 
  -6   6   3      853.25      757.81    134.35 o 
  -5   6   3      205.26      204.92     21.38 o 
  -4   6   3      263.93      160.86     32.75 o 
  -3   6   3      233.62      243.43     27.39 o 
  -2   6   3      462.06      440.15     33.09 o 
  -1   6   3      324.65      380.01     15.76 o 
   0   6   3       49.41       22.83      5.68 o 
   1   6   3     4290.70     4331.46     28.61 o 
   2   6   3    10971.55    11526.79     93.91 o 
   3   6   3     2341.76     2205.85     34.86 o 
   4   6   3      699.40      709.36     13.24 o 
   5   6   3      336.65      313.26     10.98 o 
   6   6   3       37.91       55.82      9.78 o 
   7   6   3     1963.33     1977.81     33.60 o 
   8   6   3     1005.23      943.93     22.78 o 
   9   6   3      261.49      233.58     17.75 o 
  10   6   3      871.80      873.88     30.39 o 
  11   6   3      650.03      576.03     27.94 o 
  -6   7   3      569.56      490.78     35.56 o 
  -5   7   3      169.45      151.21     19.81 o 
  -4   7   3        4.29       -3.81     12.54 o 
  -3   7   3      441.05      455.70     33.83 o 
  -2   7   3      711.93      740.95     34.49 o 
  -1   7   3      426.54      384.58     27.03 o 
   0   7   3     2792.60     2734.73     35.92 o 
   1   7   3     1735.29     1591.29     13.38 o 
   2   7   3     3058.86     2880.04     69.07 o 
   3   7   3      579.62      545.68     12.26 o 
   4   7   3     2999.40     3120.31     29.58 o 
   5   7   3      403.34      357.27     12.95 o 
   6   7   3     1579.77     1528.39     22.72 o 
   7   7   3        0.18       15.62      8.80 o 
   8   7   3     5073.48     5374.18     62.04 o 
   9   7   3     1203.80     1159.45     27.00 o 
  10   7   3      689.60      705.43     28.08 o 
  11   7   3      826.55      832.32    100.55 o 
  -5   8   3       69.03       71.26     23.32 o 
  -4   8   3      233.74      222.61     21.73 o 
  -3   8   3     1854.44     1823.24    113.15 o 
  -2   8   3     1161.03     1139.81     44.08 o 
  -1   8   3     1689.81     1744.62     42.88 o 
   0   8   3      603.01      601.03     16.99 o 
   1   8   3      249.43      244.87     18.83 o 
   2   8   3     1925.46     2042.59     37.19 o 
   3   8   3      637.41      642.92     24.29 o 
   4   8   3        0.95        1.96      5.22 o 
   5   8   3      255.39      248.56     12.45 o 
   6   8   3       98.74      116.49     10.69 o 
   7   8   3     1008.68      918.06     21.07 o 
   8   8   3     2812.55     2919.33     37.72 o 
   9   8   3      733.15      710.00     23.06 o 
  10   8   3       73.48       49.21     10.54 o 
  11   8   3        2.71       48.06     15.14 o 
  -5   9   3       84.21       58.35     15.92 o 
  -4   9   3      101.42       79.28     22.51 o 
  -3   9   3      254.86      243.50     24.76 o 
  -2   9   3      165.81      156.03     19.29 o 
  -1   9   3      964.98      946.34     37.79 o 
   0   9   3      780.41      736.44     31.37 o 
   1   9   3     2905.09     3144.13     48.55 o 
   2   9   3      780.02      789.90     27.07 o 
   3   9   3      237.01      268.09     19.71 o 
   4   9   3      141.18      151.27     16.16 o 
   5   9   3      374.65      400.77     12.49 o 
   6   9   3     2580.51     2598.90     26.97 o 
   7   9   3     1119.70     1074.58     23.39 o 
   8   9   3       26.08       12.27      6.87 o 
   9   9   3       40.67       23.41      9.12 o 
  10   9   3      348.17      365.99     31.07 o 
  -4  10   3      380.02      352.11     62.04 o 
  -3  10   3       78.00       47.25     14.94 o 
  -2  10   3       84.88       49.84     13.32 o 
  -1  10   3     1194.69     1224.54     41.73 o 
   0  10   3     2356.66     2399.34    163.13 o 
   1  10   3     1071.60     1077.95     37.70 o 
   2  10   3       63.39       41.28     11.22 o 
   3  10   3       21.85        0.81     10.42 o 
   4  10   3       55.68       42.81     15.74 o 
   5  10   3     3192.58     3237.90     53.54 o 
   6  10   3      118.39       95.70      8.50 o 
   7  10   3      931.90      925.50     23.06 o 
   8  10   3      136.12      114.80     11.60 o 
   9  10   3     1394.13     1396.14     32.24 o 
  10  10   3      163.28      178.57     18.99 o 
  -3  11   3      722.84      762.31     87.07 o 
  -2  11   3      672.21      624.07     33.63 o 
  -1  11   3      527.57      562.99     61.42 o 
   0  11   3      514.10      476.84     29.04 o 
   1  11   3      389.86      398.66     27.72 o 
   2  11   3      132.19      165.99     22.37 o 
   3  11   3       76.19       78.68     15.40 o 
   4  11   3      375.11      361.95     20.90 o 
   5  11   3      618.26      539.60     24.76 o 
   6  11   3     1809.78     1979.83     43.35 o 
   7  11   3     1347.55     1415.32     21.66 o 
   8  11   3      317.51      296.45     18.39 o 
   9  11   3        0.55        6.95      5.46 o 
  -1  12   3      374.20      306.32     37.28 o 
   0  12   3      383.07      381.92     45.83 o 
   1  12   3      122.27      136.47     15.28 o 
   2  12   3      679.25      692.55     28.93 o 
   3  12   3        0.09        0.68      9.78 o 
   4  12   3       46.52       26.95     19.67 o 
   5  12   3     1580.86     1634.66     62.99 o 
   6  12   3     2010.80     1975.42     44.32 o 
   7  12   3        1.69       -3.30      5.63 o 
   8  12   3       96.35       65.42     12.28 o 
   1  13   3        0.42       10.22      6.63 o 
   2  13   3       34.48        8.74     10.87 o 
   3  13   3      403.79      368.19     23.84 o 
   4  13   3     2655.36     2846.43     60.21 o 
   5  13   3      131.04      150.03     16.99 o 
   6  13   3       56.33       40.63     14.87 o 
  -4 -12   4      156.12      126.55     12.46 o 
  -3 -12   4        0.74       -1.13      2.46 o 
  -2 -12   4      543.95      572.31     33.22 o 
  -1 -12   4     1806.28     1941.50     78.58 o 
   0 -12   4       20.05       24.08      7.32 o 
   1 -12   4        7.71        2.36      5.32 o 
  -6 -11   4      193.78      167.98     14.34 o 
  -5 -11   4       53.72       45.32     12.46 o 
  -4 -11   4      426.22      422.35     33.59 o 
  -2 -11   4      547.43      547.98     25.04 o 
  -1 -11   4      210.80      189.87      5.82 o 
   0 -11   4      166.92      120.36      8.59 o 
   1 -11   4     1408.07     1327.91     18.63 o 
   2 -11   4      398.59      402.91     26.12 o 
   3 -11   4        4.11        7.42      2.94 o 
  -7 -10   4      179.45      155.46     15.99 o 
  -6 -10   4       30.54       13.53      7.75 o 
  -5 -10   4      411.13      446.12     18.45 o 
  -4 -10   4     4557.57     4836.84     81.35 o 
  -3 -10   4      136.82      138.14     11.62 o 
  -2 -10   4      218.92      187.64     10.39 o 
  -1 -10   4       79.46       43.34      7.17 o 
   0 -10   4      223.04      242.98     10.90 o 
   1 -10   4      632.24      637.16     15.56 o 
   2 -10   4       24.26       16.08      5.29 o 
   3 -10   4      717.63      706.81     20.93 o 
   4 -10   4     1148.72     1220.70     28.13 o 
   5 -10   4      731.29      731.01     36.12 o 
  -7  -9   4      113.74       81.12     13.09 o 
  -6  -9   4      984.05     1059.48     29.64 o 
  -5  -9   4      961.94      996.82     25.84 o 
  -4  -9   4      586.77      501.81     18.58 o 
  -3  -9   4      468.01      424.35     16.35 o 
  -2  -9   4     1799.90     1765.11     29.35 o 
  -1  -9   4        0.98       -1.03      3.61 o 
   0  -9   4      930.03      913.52     20.52 o 
   1  -9   4      456.84      422.31     12.87 o 
   2  -9   4     2367.69     2403.56     28.78 o 
   3  -9   4     1699.20     1756.68     31.30 o 
   4  -9   4      324.66      328.75     14.81 o 
   5  -9   4        4.59        5.66      5.65 o 
   6  -9   4      199.49      216.15     20.92 o 
  -8  -8   4      273.54      279.92     27.49 o 
  -7  -8   4     1285.26     1231.67     33.36 o 
  -6  -8   4      279.13      253.30     44.04 o 
  -5  -8   4      325.32      277.51     16.51 o 
  -4  -8   4     1798.58     1881.61     34.47 o 
  -3  -8   4      292.39      312.77     15.65 o 
  -2  -8   4     1175.22     1228.87     24.20 o 
  -1  -8   4      572.39      557.15     17.30 o 
   0  -8   4     2717.91     2772.33     44.90 o 
   1  -8   4      485.04      490.10     17.94 o 
   2  -8   4     2208.68     2328.21     26.47 o 
   3  -8   4     1958.68     1968.30     28.37 o 
   4  -8   4     1988.82     2005.77     30.41 o 
   5  -8   4      702.27      718.70     21.32 o 
   6  -8   4        5.62        5.45      6.92 o 
   7  -8   4       77.45       55.67     10.83 o 
  -8  -7   4       26.00       11.17      9.64 o 
  -7  -7   4      519.25      490.21     24.16 o 
  -6  -7   4     1370.63     1347.73     40.55 o 
  -5  -7   4     7422.18     8091.16     76.49 o 
  -4  -7   4      236.01      194.76     15.12 o 
  -3  -7   4       10.98        9.07      7.32 o 
  -2  -7   4        1.68        8.85      6.70 o 
  -1  -7   4     3493.55     3737.77     51.58 o 
   0  -7   4     3530.52     3811.38     30.29 o 
   1  -7   4       40.79       23.91      6.79 o 
   2  -7   4       85.87       68.33     13.97 o 
   3  -7   4      136.05      141.00     11.77 o 
   4  -7   4     2381.44     2447.27     58.14 o 
   5  -7   4      454.04      448.51     17.87 o 
   6  -7   4      698.66      716.04     26.86 o 
   7  -7   4        8.71        8.40      7.20 o 
  -9  -6   4      148.84      147.98     27.43 o 
  -8  -6   4       92.53       72.34     22.77 o 
  -7  -6   4      979.94     1045.94     66.01 o 
  -6  -6   4     2359.26     2443.20     41.60 o 
  -5  -6   4      214.25      194.55     17.33 o 
  -4  -6   4     1093.17     1075.85     26.48 o 
  -3  -6   4       15.81       38.74     11.43 o 
  -2  -6   4      178.26      163.78     12.52 o 
  -1  -6   4     1611.97     1537.41     31.62 o 
   0  -6   4      160.21      125.88     15.82 o 
   1  -6   4     4880.03     5132.93     59.41 o 
   2  -6   4     2924.44     3059.97     34.92 o 
   3  -6   4     1207.96     1207.05     19.46 o 
   4  -6   4       46.95       41.70     16.25 o 
   5  -6   4      285.53      270.67     16.46 o 
   6  -6   4       44.04       36.67     10.52 o 
   7  -6   4      612.19      561.84     27.88 o 
   8  -6   4       42.58       19.55     10.89 o 
  -9  -5   4      558.45      569.30     47.45 o 
  -8  -5   4      949.00     1025.28     51.29 o 
  -7  -5   4      203.55      209.62     28.05 o 
  -6  -5   4       20.30       14.57     15.96 o 
  -5  -5   4      680.71      650.32     25.40 o 
  -4  -5   4      334.05      322.54     18.60 o 
  -3  -5   4      519.13      525.24     17.88 o 
  -2  -5   4      233.07      245.61     16.39 o 
  -1  -5   4     5483.19     5787.38     56.17 o 
   0  -5   4     1592.65     1559.05     30.89 o 
   1  -5   4     3945.12     3707.81     38.51 o 
   2  -5   4     1543.54     1518.32     19.86 o 
   3  -5   4     2554.73     2527.37     41.23 o 
   4  -5   4      133.55      109.86     12.80 o 
   5  -5   4      106.75       79.00     13.73 o 
   6  -5   4     1162.69     1113.18     34.56 o 
   7  -5   4        0.24        8.90      6.90 o 
   8  -5   4      515.90      494.78     48.01 o 
   9  -5   4      421.17      383.37     40.30 o 
  -9  -4   4      323.11      286.44     61.06 o 
  -8  -4   4      534.10      522.93     33.08 o 
  -7  -4   4     2435.72     2369.25     65.21 o 
  -6  -4   4      502.61      496.98     33.44 o 
  -5  -4   4      481.53      398.76     30.31 o 
  -4  -4   4     1858.35     1848.74     50.93 o 
  -3  -4   4       58.51       50.42     14.06 o 
  -2  -4   4     7505.50     7965.96     73.52 o 
  -1  -4   4     1001.84      904.26     21.71 o 
   0  -4   4     1463.04     1519.63     21.71 o 
   1  -4   4     1083.57     1145.00     16.93 o 
   2  -4   4     1051.91      806.55     12.52 o 
   3  -4   4     1167.60     1072.81     17.95 o 
   4  -4   4      121.81      122.05     16.66 o 
   5  -4   4       37.88       27.69      8.62 o 
   6  -4   4      539.20      500.52     28.65 o 
   7  -4   4     2009.51     2003.95     42.03 o 
   8  -4   4     1953.47     2039.97    101.82 o 
   9  -4   4        4.47        0.07      7.93 o 
  -9  -3   4       11.91        9.83     10.74 o 
  -8  -3   4     2038.52     2192.75     47.83 o 
  -7  -3   4     2071.66     2110.08     56.87 o 
  -6  -3   4      220.21      272.06     30.31 o 
  -5  -3   4      247.69      244.44     28.12 o 
  -4  -3   4       40.77       18.00     16.76 o 
  -3  -3   4       56.06       23.97     14.57 o 
   0  -3   4     3129.64     3213.47     26.45 o 
   1  -3   4     4805.49     4862.28     62.73 o 
   2  -3   4     2113.55     1894.06     72.93 o 
   3  -3   4      244.78      206.79     22.97 o 
   4  -3   4      432.25      421.93     16.34 o 
   5  -3   4     1014.23     1023.40     27.77 o 
   6  -3   4     5359.21     5419.26     55.67 o 
   7  -3   4     1795.47     1759.93     91.11 o 
   8  -3   4      121.90       87.26     22.70 o 
   9  -3   4       46.41       36.69      9.70 o 
  10  -3   4      419.44      454.44     87.72 o 
  -9  -2   4     1605.20     1674.24     70.31 o 
  -8  -2   4      887.90      941.52     39.88 o 
  -7  -2   4      404.52      410.00     30.81 o 
  -6  -2   4        1.51       -3.45     11.16 o 
  -5  -2   4       15.57        8.25      6.99 o 
  -4  -2   4      164.63      129.55     15.69 o 
  -3  -2   4      717.67      699.52     30.75 o 
  -1  -2   4     5191.41     5173.54     55.66 o 
   0  -2   4    11469.43    11252.94     74.17 o 
   2  -2   4     1597.18     1563.13     36.94 o 
   3  -2   4       71.42       77.13     12.24 o 
   4  -2   4     1796.74     1582.02     25.29 o 
   5  -2   4     3561.82     3525.17     45.22 o 
   6  -2   4        1.43        1.62      7.10 o 
   7  -2   4      695.40      678.76     32.93 o 
   8  -2   4      852.61      785.22     29.37 o 
   9  -2   4      664.51      728.48     95.70 o 
  10  -2   4        1.63        2.71      9.76 o 
  -9  -1   4      305.53      226.96     71.62 o 
  -8  -1   4      548.96      549.36     57.56 o 
  -7  -1   4      250.59      232.36     23.54 o 
  -6  -1   4      599.67      654.90     35.34 o 
  -5  -1   4     1826.71     1761.09     45.06 o 
  -4  -1   4     1374.99     1405.01     38.03 o 
  -3  -1   4     3353.79     3167.30     68.78 o 
  -2  -1   4     3461.32     3435.91     67.25 o 
  -1  -1   4    15088.59    15036.54    127.80 o 
   0  -1   4      709.56      650.56     36.72 o 
   1  -1   4     5272.36     4792.98     35.52 o 
   2  -1   4      472.41      436.12     12.14 o 
   3  -1   4      413.90      388.65     12.50 o 
   4  -1   4        3.52       22.64     16.43 o 
   5  -1   4      384.11      365.06     26.90 o 
   6  -1   4     7146.98     7510.85     87.44 o 
   7  -1   4     3371.19     3647.35     53.34 o 
   8  -1   4       77.53       57.68     19.23 o 
   9  -1   4       11.53        0.82      6.33 o 
  10  -1   4      637.81      643.16     63.50 o 
  11  -1   4      186.99      193.01     38.43 o 
  -9   0   4     1709.40     1810.12    100.62 o 
  -8   0   4      343.68      272.35     75.63 o 
  -7   0   4      171.15      160.44     39.34 o 
  -6   0   4      294.79      261.45     27.93 o 
  -5   0   4      597.26      635.17     30.04 o 
  -4   0   4     5442.86     5819.19     73.81 o 
  -3   0   4     5968.80     6019.09     57.20 o 
  -2   0   4      246.86      285.75     23.03 o 
  -1   0   4      133.40      118.65     20.74 o 
   0   0   4      496.21      375.42     73.05 o 
   1   0   4     2706.05     2342.73     33.74 o 
   2   0   4     2709.40     2606.84     49.34 o 
   3   0   4      222.86      199.40     13.32 o 
   4   0   4      786.38      723.49     14.43 o 
   5   0   4    19916.92    21083.81     97.35 o 
   6   0   4     1672.94     1620.63     31.74 o 
   7   0   4      197.74      255.38     25.81 o 
   8   0   4        8.97       11.88     21.89 o 
   9   0   4      781.60      869.94     44.37 o 
  10   0   4        4.86        3.70     10.09 o 
  11   0   4        9.94       22.74      8.40 o 
  -8   1   4       59.71       60.62     19.67 o 
  -7   1   4      273.56      275.77     66.08 o 
  -6   1   4       13.56        3.79      8.52 o 
  -5   1   4      524.90      498.70     33.25 o 
  -4   1   4     1264.97     1178.55     43.21 o 
  -3   1   4      510.76      472.91     25.55 o 
  -2   1   4     3536.46     3612.00     61.38 o 
  -1   1   4     5350.97     5134.71     45.65 o 
   0   1   4     1034.71     1005.85     89.87 o 
   1   1   4     2614.38     2499.04     44.77 o 
   2   1   4      208.75      116.03     23.77 o 
   3   1   4    12175.04    12083.41     54.24 o 
   4   1   4     3694.21     3560.06     29.86 o 
   5   1   4      648.57      611.31     18.04 o 
   6   1   4        1.14        7.18      8.27 o 
   7   1   4     1729.82     1786.10     38.22 o 
   8   1   4      390.67      442.25     31.05 o 
   9   1   4       65.02       41.72     13.01 o 
  10   1   4       77.83       82.04     22.30 o 
  11   1   4      349.44      340.69     32.20 o 
  -8   2   4      169.75      165.90     30.31 o 
  -7   2   4      337.49      390.31     57.56 o 
  -6   2   4     1265.97     1175.23     49.62 o 
  -5   2   4      459.52      464.70     95.66 o 
  -4   2   4      952.31      957.91     35.39 o 
  -3   2   4     3732.13     3849.35     43.49 o 
  -2   2   4     8831.58     8746.02     54.29 o 
  -1   2   4      171.84      206.04     43.00 o 
   0   2   4       65.05       66.36     19.20 o 
   1   2   4    17567.10    17857.85     96.67 o 
   2   2   4      747.92      563.11     34.97 o 
   3   2   4     5411.27     5362.66     31.20 o 
   4   2   4       32.67        8.02      8.27 o 
   5   2   4     1708.70     1567.46     22.34 o 
   6   2   4     1196.11     1189.61     24.43 o 
   7   2   4      939.52      932.27     23.63 o 
   8   2   4       41.32       40.38     17.47 o 
   9   2   4     2253.38     2438.96     49.44 o 
  10   2   4      115.18      135.49     17.37 o 
  11   2   4      638.23      656.32     40.36 o 
  -8   3   4      250.42      214.72     39.20 o 
  -7   3   4      104.70      122.48     23.46 o 
  -6   3   4     1008.30      971.07     59.67 o 
  -5   3   4      670.51      590.96     78.03 o 
  -4   3   4     2151.22     2306.95     74.97 o 
  -3   3   4     2506.17     2479.78     36.31 o 
  -2   3   4      406.30      373.07     20.39 o 
  -1   3   4     1208.60     1095.38     19.64 o 
   0   3   4      598.50      566.43     29.16 o 
   1   3   4       29.42        6.03     13.37 o 
   2   3   4     2044.04     1892.31     24.44 o 
   3   3   4      639.84      577.84     12.66 o 
   4   3   4    14297.99    14232.88    129.47 o 
   5   3   4     2676.25     2764.78     28.75 o 
   6   3   4      622.10      639.21     19.09 o 
   7   3   4       49.29       43.20     10.77 o 
   8   3   4     1760.84     1776.63     37.65 o 
   9   3   4       48.96       23.09     12.05 o 
  10   3   4      574.02      565.51     31.33 o 
  11   3   4       99.14       63.44     11.92 o 
  -7   4   4        0.30      -13.70     18.00 o 
  -6   4   4     2317.99     2413.62     69.58 o 
  -5   4   4     2417.67     2524.95     86.99 o 
  -4   4   4       43.66       19.87     10.97 o 
  -3   4   4      282.32      333.97     49.89 o 
  -2   4   4     2066.40     2034.50     32.69 o 
  -1   4   4      311.01      304.44     19.47 o 
   0   4   4      198.70      241.89     26.24 o 
   1   4   4      278.94      314.26     16.55 o 
   2   4   4    11589.41    12002.34     99.01 o 
   3   4   4     5900.56     5958.31     33.77 o 
   4   4   4     2575.67     2521.99     21.50 o 
   5   4   4      186.11      196.68     11.51 o 
   6   4   4     1467.72     1484.65     28.36 o 
   7   4   4      114.05      129.36     14.00 o 
   8   4   4      335.70      379.30     26.06 o 
   9   4   4      390.64      356.67     21.88 o 
  10   4   4      906.59      911.17     33.15 o 
  11   4   4     1405.56     1425.09     43.46 o 
  -7   5   4      180.12      139.60     36.72 o 
  -6   5   4        3.01       -3.21     14.79 o 
  -5   5   4       14.54      -20.98     19.31 o 
  -4   5   4     3188.09     3274.80     54.80 o 
  -3   5   4     1475.71     1394.02     35.91 o 
  -2   5   4      577.44      516.41     26.75 o 
  -1   5   4      215.77      200.06     17.64 o 
   0   5   4     1546.78     1635.13     23.03 o 
   1   5   4    11460.80    11816.24    155.15 o 
   2   5   4     1468.85     1398.93     23.78 o 
   3   5   4      190.43      158.53     16.11 o 
   4   5   4      664.31      641.90     17.13 o 
   5   5   4     2670.41     2747.80     27.22 o 
   6   5   4      547.39      508.45     25.37 o 
   7   5   4     1214.77     1173.55     26.95 o 
   8   5   4     1844.89     1876.28     49.99 o 
   9   5   4      214.10      194.61     20.24 o 
  10   5   4     3108.04     3433.25     65.29 o 
  11   5   4      874.06      866.09     69.62 o 
  -6   6   4      830.21      649.40    117.52 o 
  -5   6   4     2127.02     2048.45     97.34 o 
  -4   6   4      835.05      791.45     36.01 o 
  -3   6   4        0.00       11.34     15.99 o 
  -2   6   4      403.65      404.79     31.95 o 
  -1   6   4      254.04      246.52     23.57 o 
   0   6   4     1221.54     1203.05     20.17 o 
   1   6   4     3842.87     3901.58     57.60 o 
   2   6   4     2572.52     2692.44     42.75 o 
   3   6   4     8476.95     8779.42     48.69 o 
   4   6   4       41.54       25.31      7.03 o 
   5   6   4        3.58       -3.08      4.06 o 
   6   6   4      251.94      271.91     13.58 o 
   7   6   4     1145.09     1043.64     37.08 o 
   8   6   4       84.59       77.07     10.93 o 
   9   6   4     1816.63     1783.53     41.40 o 
  10   6   4      370.17      356.83     27.44 o 
  11   6   4      640.63      578.88     36.83 o 
  -6   7   4      416.33      383.46     51.51 o 
  -5   7   4       57.40       47.41     24.77 o 
  -4   7   4       71.18       29.58      9.63 o 
  -3   7   4     1175.77     1181.31     34.89 o 
  -2   7   4       93.63      128.45     22.51 o 
  -1   7   4        7.99       29.44     12.04 o 
   0   7   4      167.16      159.38     12.27 o 
   1   7   4     5626.63     5917.62     53.36 o 
   2   7   4     4542.31     4752.65     48.20 o 
   3   7   4      897.07      856.21     19.29 o 
   4   7   4        5.42       16.84      7.58 o 
   5   7   4     1527.04     1595.22     22.72 o 
   6   7   4      184.49      171.33     11.98 o 
   7   7   4      105.60      111.61     12.23 o 
   8   7   4      335.77      311.33     18.14 o 
   9   7   4      195.60      192.77     19.21 o 
  10   7   4      551.28      530.57     31.13 o 
  11   7   4      196.03      197.38     25.74 o 
  -5   8   4      527.16      526.24     27.36 o 
  -4   8   4       79.86       90.18     29.14 o 
  -3   8   4        2.80        3.10      8.85 o 
  -2   8   4      293.37      249.29     27.01 o 
  -1   8   4     1369.10     1315.21     44.32 o 
   0   8   4     3747.26     3955.56    146.08 o 
   1   8   4     1164.31     1208.71     14.87 o 
   2   8   4     1635.17     1596.60     14.46 o 
   3   8   4      927.53      895.23     18.96 o 
   4   8   4     1613.37     1768.63     22.67 o 
   5   8   4       99.39      118.62     10.33 o 
   6   8   4      397.96      406.28     16.16 o 
   7   8   4       34.13       28.52      6.73 o 
   8   8   4      113.36      103.24     10.07 o 
   9   8   4     2752.48     2844.14     50.97 o 
  10   8   4      450.79      436.41     28.85 o 
  11   8   4      199.28      165.21     25.10 o 
  -4   9   4       16.73       -9.31     10.71 o 
  -3   9   4       20.23       23.99     11.31 o 
  -2   9   4      459.09      399.49     24.54 o 
  -1   9   4     2054.92     2082.74     58.82 o 
   0   9   4     1342.07     1250.67     40.84 o 
   1   9   4       59.01       56.69      8.16 o 
   2   9   4       49.12       54.73     13.72 o 
   3   9   4      832.42      873.59     29.26 o 
   4   9   4     1360.51     1362.00     26.82 o 
   5   9   4     1452.78     1365.80     21.59 o 
   6   9   4      809.60      758.68     17.49 o 
   7   9   4      329.03      305.71     12.81 o 
   8   9   4     4622.53     4866.30     50.39 o 
   9   9   4       76.55       63.98      8.37 o 
  10   9   4      631.91      599.67     31.53 o 
  -3  10   4      184.12      125.31     23.42 o 
  -2  10   4     1131.20     1132.24     61.49 o 
  -1  10   4      933.51      927.33     36.57 o 
   0  10   4     2158.71     2186.72     93.81 o 
   2  10   4      311.92      303.69     21.24 o 
   3  10   4        9.99        3.85     10.66 o 
   4  10   4       34.86        9.63     10.68 o 
   5  10   4      526.12      502.63     13.03 o 
   6  10   4     4091.99     4351.30     32.40 o 
   7  10   4     2081.33     2112.72     43.08 o 
   8  10   4        9.42       10.03      7.89 o 
   9  10   4      372.88      363.17     20.07 o 
  10  10   4      727.40      693.28     51.80 o 
  -2  11   4      503.99      470.89     75.12 o 
  -1  11   4      625.35      598.11     81.49 o 
   0  11   4      814.69      786.40     76.79 o 
   1  11   4     1271.24     1255.22     44.51 o 
   2  11   4      965.93      959.87     32.09 o 
   3  11   4      683.01      696.35     27.16 o 
   4  11   4      199.07      226.50     22.37 o 
   5  11   4     3181.28     3391.70     55.39 o 
   6  11   4      187.78      170.33     14.04 o 
   7  11   4      941.20      912.61     25.80 o 
   8  11   4     1343.79     1311.39     26.00 o 
   9  11   4      237.99      214.05     15.69 o 
  -1  12   4      503.51      505.03     98.51 o 
   0  12   4        0.99       -1.53     10.48 o 
   1  12   4      553.29      513.45     49.84 o 
   2  12   4      797.89      769.99     30.22 o 
   3  12   4      356.95      342.88     26.27 o 
   4  12   4      120.73      109.64     27.61 o 
   5  12   4        0.04        3.32     12.64 o 
   6  12   4      404.37      379.06     26.00 o 
   7  12   4     3729.95     3964.52     68.69 o 
   8  12   4       20.26        6.58      6.13 o 
   1  13   4        1.02      -16.14     10.76 o 
   2  13   4        1.61        3.14      9.93 o 
   3  13   4      179.90      161.56     23.97 o 
   4  13   4      253.29      235.29     31.18 o 
   5  13   4     1123.81     1145.34     53.44 o 
   6  13   4      547.27      558.50     44.69 o 
  -3 -12   5       35.57       19.20      4.96 o 
  -2 -12   5       13.02       11.59      6.45 o 
  -1 -12   5        0.21        2.11      2.64 o 
   0 -12   5     1655.17     1436.41    158.18 o 
  -5 -11   5      992.78     1014.24     52.80 o 
  -4 -11   5        2.92       -1.22      5.58 o 
  -3 -11   5       54.53       26.08     11.99 o 
  -2 -11   5      307.28      293.99     14.90 o 
  -1 -11   5      441.80      439.40     18.48 o 
   0 -11   5       19.16        6.83      3.13 o 
   1 -11   5      333.78      321.91     18.05 o 
   2 -11   5      522.63      544.25     33.35 o 
   3 -11   5      338.57      302.01     24.40 o 
  -6 -10   5       12.12       11.52      7.68 o 
  -5 -10   5       34.32       22.94     10.09 o 
  -4 -10   5      153.46      141.11     19.38 o 
  -3 -10   5     2147.19     2161.91     40.31 o 
  -2 -10   5      487.61      497.93     16.26 o 
  -1 -10   5      206.19      193.57     14.51 o 
   0 -10   5      337.35      373.27     17.93 o 
   1 -10   5      344.18      342.64     12.59 o 
   2 -10   5      198.52      188.20     10.66 o 
   3 -10   5      158.28      141.90     11.01 o 
   4 -10   5      125.06      110.53     20.18 o 
  -7  -9   5       40.71       31.05     10.86 o 
  -6  -9   5      432.86      385.16     30.09 o 
  -5  -9   5     1622.30     1683.63     34.43 o 
  -4  -9   5     1536.49     1559.82     30.37 o 
  -3  -9   5      923.09      929.87     25.29 o 
  -2  -9   5      498.02      510.32     17.56 o 
  -1  -9   5     4783.90     5074.81     50.08 o 
   0  -9   5       17.82        2.19      6.50 o 
   1  -9   5       91.95       40.95      6.80 o 
   2  -9   5       93.63       85.25      8.69 o 
   3  -9   5     2217.55     2317.95     29.07 o 
   4  -9   5      647.36      648.38     18.58 o 
   5  -9   5        2.08       -1.86      5.41 o 
   6  -9   5      151.31      156.73     13.39 o 
  -7  -8   5      756.93      749.00     29.33 o 
  -6  -8   5     2950.74     3213.77     52.34 o 
  -5  -8   5      483.25      490.90     23.32 o 
  -4  -8   5       39.85       20.66      7.77 o 
  -3  -8   5     1432.91     1413.63     29.25 o 
  -2  -8   5      804.96      838.85     20.90 o 
  -1  -8   5      416.62      399.20     23.68 o 
   0  -8   5      380.97      366.58     18.14 o 
   1  -8   5      964.90      959.07     19.21 o 
   2  -8   5     1213.44     1231.95     19.76 o 
   3  -8   5     1201.44     1286.74     18.44 o 
   4  -8   5       70.08       77.22      9.70 o 
   5  -8   5     1030.74     1069.19     24.25 o 
   6  -8   5      420.80      402.20     39.05 o 
   7  -8   5      241.04      246.30     28.23 o 
  -8  -7   5      718.53      684.11     33.77 o 
  -7  -7   5      234.41      234.33     20.18 o 
  -6  -7   5       51.63       54.94     11.09 o 
  -5  -7   5       97.84       96.76     20.33 o 
  -4  -7   5     1772.89     1841.44     62.48 o 
  -3  -7   5      868.04      899.06     22.87 o 
  -2  -7   5        0.40       11.77      7.48 o 
  -1  -7   5     2214.79     2366.84     51.15 o 
   0  -7   5     2848.16     2991.08     80.91 o 
   1  -7   5     1443.56     1502.97     25.20 o 
   2  -7   5     1370.21     1431.11     21.35 o 
   3  -7   5      281.93      291.55     22.22 o 
   4  -7   5      542.53      537.33     16.67 o 
   5  -7   5       97.83      109.69     20.07 o 
   6  -7   5       73.46       80.48     11.43 o 
   7  -7   5      482.48      473.46     20.01 o 
  -8  -6   5        5.82       -2.45     10.21 o 
  -7  -6   5      145.33      113.22     15.59 o 
  -6  -6   5     1504.11     1455.40     34.75 o 
  -5  -6   5     3297.08     3431.75     52.15 o 
  -4  -6   5     1094.38     1068.60     50.93 o 
  -3  -6   5      594.09      574.13     20.07 o 
  -2  -6   5     1384.50     1481.53     34.54 o 
  -1  -6   5      271.50      284.08     18.36 o 
   0  -6   5     1755.35     1763.27     34.68 o 
   1  -6   5      779.97      811.75     16.46 o 
   2  -6   5     1801.53     1865.43     20.47 o 
   3  -6   5      696.47      756.52     23.96 o 
   4  -6   5      522.13      565.71     28.02 o 
   5  -6   5        1.90        3.02      7.03 o 
   6  -6   5     2040.62     2143.38     61.24 o 
   7  -6   5      357.36      366.21     53.08 o 
   8  -6   5      325.29      352.58     60.58 o 
  -8  -5   5     1345.52     1373.74     42.28 o 
  -7  -5   5     1967.65     2061.85     63.82 o 
  -6  -5   5      632.67      652.31     37.67 o 
  -5  -5   5     1306.25     1244.95     43.50 o 
  -4  -5   5     2529.14     2503.16     38.90 o 
  -3  -5   5     2458.73     2524.66     35.14 o 
  -2  -5   5       36.95       28.56     12.90 o 
  -1  -5   5     1654.13     1687.65     30.67 o 
   0  -5   5      380.35      384.63     19.31 o 
   1  -5   5     8756.62     9234.44     54.13 o 
   2  -5   5     1911.80     1918.39     28.45 o 
   3  -5   5      186.46      189.24     11.68 o 
   4  -5   5       44.43       54.01     11.64 o 
   5  -5   5     1544.81     1579.30     40.10 o 
   6  -5   5     2529.47     2664.82     53.22 o 
   7  -5   5      221.60      204.61     20.34 o 
   8  -5   5      114.10       95.79     14.62 o 
   9  -5   5        0.59        7.64      7.15 o 
  -8  -4   5     1267.77     1318.21     93.52 o 
  -7  -4   5     1696.75     1780.79     85.72 o 
  -6  -4   5        1.92       11.88     16.25 o 
  -5  -4   5     2551.99     2558.25     61.57 o 
  -4  -4   5       52.77       53.70     17.05 o 
  -3  -4   5       17.49      -16.10     15.74 o 
  -1  -4   5     2419.82     2381.42     32.86 o 
   0  -4   5     2929.33     3076.13     30.97 o 
   2  -4   5      131.16      119.64     23.39 o 
   3  -4   5     1984.87     2015.01     29.51 o 
   4  -4   5     1344.89     1371.69     31.84 o 
   5  -4   5      408.69      392.45     51.88 o 
   6  -4   5      113.59      100.26     17.64 o 
   7  -4   5       46.94       27.13      9.25 o 
   8  -4   5      776.32      704.38     31.84 o 
   9  -4   5     1192.29     1191.82     67.91 o 
  -8  -3   5      121.48       85.69     16.35 o 
  -7  -3   5      677.96      657.73     36.82 o 
  -6  -3   5     2759.62     2862.29     54.59 o 
  -5  -3   5      603.17      628.02     27.50 o 
  -4  -3   5      957.67      952.45     28.96 o 
  -3  -3   5     1603.06     1665.79     48.16 o 
   0  -3   5     1660.99     1708.45     16.42 o 
   2  -3   5      231.96      243.64     45.68 o 
   3  -3   5     3901.74     3886.86     30.09 o 
   4  -3   5      225.86      246.37     24.05 o 
   5  -3   5     2690.00     2720.21     94.54 o 
   6  -3   5      126.89      134.62     47.65 o 
   7  -3   5     3111.67     3116.77     54.44 o 
   8  -3   5     1885.72     1940.89     44.17 o 
   9  -3   5      153.53      136.05     34.39 o 
  10  -3   5      482.92      422.11     70.53 o 
  -8  -2   5     1083.40      983.75     89.98 o 
  -7  -2   5     2394.46     2555.71     75.15 o 
  -6  -2   5      877.39      837.23     35.17 o 
  -5  -2   5     2588.97     2728.34     66.99 o 
  -4  -2   5      799.66      797.49     27.21 o 
  -3  -2   5      987.49     1031.74     28.45 o 
  -2  -2   5     4946.47     5021.12     63.31 o 
  -1  -2   5     1066.28     1131.15     26.67 o 
   0  -2   5     3700.78     3666.95     48.09 o 
   1  -2   5     1126.73     1058.07     10.64 o 
   2  -2   5     3455.82     3512.78     53.70 o 
   3  -2   5      248.93      317.59     10.94 o 
   4  -2   5     2794.06     2751.77     35.01 o 
   5  -2   5     2272.16     2318.29     29.24 o 
   6  -2   5     2004.46     2054.97     40.94 o 
   7  -2   5     1700.78     1790.54     48.16 o 
   8  -2   5       21.11        2.93      7.04 o 
   9  -2   5     1555.82     1708.83     86.92 o 
  10  -2   5      141.82      121.55     36.65 o 
  -8  -1   5      354.48      289.62     74.46 o 
  -7  -1   5       24.42       31.26     12.02 o 
  -6  -1   5     1151.88     1096.10     43.08 o 
  -5  -1   5       86.21       82.85     19.41 o 
  -4  -1   5      119.51      116.69     17.73 o 
  -3  -1   5       41.64       43.26     14.32 o 
  -2  -1   5     2038.54     2095.66     56.03 o 
  -1  -1   5     4434.38     4193.80     61.57 o 
   0  -1   5    12153.31    12566.89    101.49 o 
   1  -1   5      249.82      245.38     16.61 o 
   2  -1   5     1428.77     1278.08     14.69 o 
   3  -1   5     1355.36     1343.22     17.88 o 
   4  -1   5     7642.84     8294.34     58.89 o 
   5  -1   5      372.13      351.89     14.40 o 
   6  -1   5      144.78      204.91     26.76 o 
   7  -1   5      674.97      605.37     30.27 o 
   8  -1   5     1560.37     1543.53     49.84 o 
   9  -1   5      186.17      184.42     29.54 o 
  10  -1   5       86.27       51.31     13.91 o 
  11  -1   5      629.34      585.03     72.39 o 
  -8   0   5      263.63      218.58     46.05 o 
  -7   0   5      153.38      124.81     26.16 o 
  -6   0   5      120.13       53.77     25.21 o 
  -5   0   5       40.27       36.28     15.05 o 
  -4   0   5      345.39      314.55     24.57 o 
  -3   0   5     2640.92     2656.57     44.08 o 
  -2   0   5     7406.01     7494.85     85.25 o 
  -1   0   5     2390.78     2355.85     31.90 o 
   0   0   5      246.81      213.88     24.83 o 
   1   0   5     1123.44      980.47     33.48 o 
   2   0   5     5816.33     5694.16     30.69 o 
   3   0   5      781.08      797.08     11.47 o 
   4   0   5       21.81       34.95      7.27 o 
   5   0   5     2761.58     2912.69     31.12 o 
   6   0   5     8948.49     9726.68     61.76 o 
   7   0   5     3459.24     3557.22     52.11 o 
   8   0   5      382.32      362.37     29.01 o 
   9   0   5      175.04      143.90     22.00 o 
  10   0   5      878.57      941.93     44.23 o 
  11   0   5      807.72      763.99    128.27 o 
  -8   1   5      905.17      895.95    113.15 o 
  -7   1   5       68.83       35.26     15.23 o 
  -6   1   5     1288.90     1210.85    126.85 o 
  -5   1   5        0.32       30.09     17.63 o 
  -4   1   5     1371.63     1374.13     43.78 o 
  -3   1   5     6860.34     6956.08     64.78 o 
  -2   1   5       12.36        1.51      8.17 o 
  -1   1   5      190.33      175.23     28.45 o 
   0   1   5     1161.17     1206.20     24.55 o 
   1   1   5     1971.92     1852.58     29.69 o 
   2   1   5       13.69       -4.54      6.66 o 
   3   1   5     3845.26     3742.72     27.38 o 
   4   1   5     3063.74     3222.09     29.43 o 
   5   1   5     6427.54     6723.79     58.30 o 
   6   1   5     4232.38     4444.14     69.16 o 
   7   1   5      154.08      159.76     17.96 o 
   8   1   5     2264.06     2421.73     45.19 o 
   9   1   5       12.94        2.06     19.74 o 
  10   1   5       49.35       31.62     15.30 o 
  11   1   5      143.48      141.57     29.87 o 
  -8   2   5        3.92       12.02     12.09 o 
  -7   2   5      261.69      243.06     38.25 o 
  -6   2   5       48.98       18.87     14.06 o 
  -5   2   5     1438.83     1394.90     63.39 o 
  -4   2   5     1139.04     1124.73     46.78 o 
  -3   2   5      512.77      503.08     19.39 o 
  -2   2   5     2464.31     2458.56     29.55 o 
  -1   2   5     4697.55     4879.33     57.02 o 
   0   2   5      917.56      921.98     24.13 o 
   1   2   5       26.40       16.51      7.94 o 
   2   2   5     8556.19     8804.50     77.40 o 
   3   2   5     8348.37     8629.45     47.54 o 
   4   2   5     3218.77     3335.97     25.25 o 
   5   2   5     3130.20     3181.78     30.45 o 
   6   2   5      268.75      229.17     25.57 o 
   7   2   5     2570.26     2577.50     50.89 o 
   8   2   5      504.48      600.27     35.11 o 
   9   2   5        0.42        1.70     11.13 o 
  10   2   5      449.06      461.76     31.98 o 
  11   2   5      470.27      495.96     34.24 o 
  -7   3   5      401.47      335.96     89.76 o 
  -6   3   5      233.17      212.97     46.63 o 
  -5   3   5       82.51       59.09     20.18 o 
  -4   3   5       29.13       62.73     31.77 o 
  -3   3   5     1844.55     1834.21     50.13 o 
  -2   3   5     2723.58     2675.09     37.25 o 
  -1   3   5      263.61      224.58     25.85 o 
   0   3   5     2571.60     2441.07    105.90 o 
   1   3   5     3382.92     3212.12     65.17 o 
   2   3   5     1538.06     1525.40     21.22 o 
   3   3   5     1271.04     1151.13     19.35 o 
   4   3   5        7.00       15.94      5.88 o 
   5   3   5    12419.09    13052.99     84.99 o 
   6   3   5      815.14      762.50     19.59 o 
   7   3   5        7.46        0.15      9.69 o 
   8   3   5        4.52       11.99     11.17 o 
   9   3   5     2359.86     2455.28     58.67 o 
  10   3   5     1146.56     1247.32     41.95 o 
  11   3   5      208.76      180.72     25.29 o 
  -7   4   5        0.77      -20.33     19.38 o 
  -6   4   5        7.04       15.23     10.13 o 
  -5   4   5     3365.55     3635.40     90.56 o 
  -4   4   5     2304.47     2272.96     61.49 o 
  -3   4   5        0.03      -19.67     19.09 o 
  -2   4   5      485.27      505.52     48.85 o 
  -1   4   5     3484.54     3519.95     38.62 o 
   0   4   5     2775.19     2687.10     38.69 o 
   1   4   5      124.91      115.50     18.69 o 
   2   4   5     2649.57     2867.89     27.47 o 
   3   4   5      455.83      443.85     14.28 o 
   4   4   5    12758.74    13251.31     69.45 o 
   5   4   5     1403.89     1294.10     18.06 o 
   6   4   5     1031.61     1066.69     25.83 o 
   7   4   5     1515.63     1504.66     27.46 o 
   8   4   5      675.49      789.61     31.70 o 
   9   4   5     2137.20     2115.44     80.84 o 
  10   4   5      818.57      763.35     49.29 o 
  11   4   5      203.79      175.44     23.22 o 
  -7   5   5      154.15       95.66     35.12 o 
  -6   5   5     1194.53     1188.05    138.51 o 
  -5   5   5      687.90      689.47    114.03 o 
  -4   5   5       53.11       30.80     12.71 o 
  -3   5   5      220.10      292.13     24.35 o 
  -2   5   5      817.17      739.61     35.36 o 
  -1   5   5        6.39        1.25      8.67 o 
   0   5   5      296.45      298.59     26.27 o 
   1   5   5     1276.11     1286.24     42.44 o 
   2   5   5     5883.66     6199.90     64.12 o 
   3   5   5     2136.12     1959.72     31.04 o 
   4   5   5     4059.83     4111.13     31.31 o 
   5   5   5      690.48      647.57     14.34 o 
   6   5   5     4687.73     4918.20     53.61 o 
   7   5   5      414.28      388.55     20.23 o 
   8   5   5       68.32       71.07     16.50 o 
   9   5   5       52.94       35.05     16.39 o 
  10   5   5       93.76       94.74     12.88 o 
  11   5   5      759.50      735.87     33.33 o 
  -6   6   5        4.03       11.80      8.96 o 
  -5   6   5       10.15        5.97     17.12 o 
  -4   6   5     1379.85     1404.19     48.75 o 
  -3   6   5      926.22      858.59     39.68 o 
  -2   6   5      233.61      230.00     28.51 o 
  -1   6   5      218.01      219.78     21.55 o 
   0   6   5      677.61      617.19     26.64 o 
   1   6   5     3268.01     3240.29     86.70 o 
   2   6   5     3423.98     3318.55     35.79 o 
   3   6   5       10.63        8.80      6.45 o 
   4   6   5     2004.64     1918.42     24.51 o 
   5   6   5      522.57      519.85     14.50 o 
   6   6   5     1249.42     1199.69     21.53 o 
   7   6   5       14.44       10.40      7.28 o 
   8   6   5     1805.62     1820.80     40.51 o 
   9   6   5      609.30      547.66     26.21 o 
  10   6   5     1727.61     1729.00     50.54 o 
  11   6   5     1246.95     1296.20     46.60 o 
  -5   7   5      209.94      203.22     24.39 o 
  -4   7   5      194.19      168.67     22.53 o 
  -3   7   5       57.25       42.55     14.14 o 
  -2   7   5     2342.48     2330.84     97.38 o 
  -1   7   5      139.35      174.84     22.56 o 
   0   7   5        3.70       -0.23     15.59 o 
   1   7   5     4936.05     5074.43     95.92 o 
   2   7   5        1.32       -1.82     10.41 o 
   3   7   5     3779.13     3783.88     42.04 o 
   4   7   5        9.67        5.48     10.30 o 
   5   7   5       13.40        7.24      6.22 o 
   6   7   5      593.79      554.26     16.78 o 
   7   7   5     2151.32     2229.61     30.06 o 
   8   7   5     1743.99     1756.97     45.65 o 
   9   7   5      578.33      585.40     51.44 o 
  10   7   5       12.26        6.21      9.51 o 
  11   7   5       30.22       27.41     11.14 o 
  -5   8   5       10.67       28.02     14.10 o 
  -4   8   5        5.16       -3.69     10.82 o 
  -3   8   5      578.96      606.27     39.02 o 
  -2   8   5      586.09      521.12     28.58 o 
  -1   8   5      986.65      954.08     75.41 o 
   0   8   5       12.22       21.83     10.45 o 
   1   8   5      886.01      940.87     40.12 o 
   2   8   5      764.27      708.42     21.98 o 
   3   8   5      928.43      904.36     20.24 o 
   4   8   5     2330.00     2432.14     28.13 o 
   5   8   5     1397.91     1446.19     24.16 o 
   6   8   5       50.45       64.63      7.63 o 
   7   8   5     2822.89     2858.84     33.39 o 
   8   8   5      949.44      918.83     32.08 o 
   9   8   5       71.60       69.84     11.49 o 
  10   8   5      304.65      293.29     21.85 o 
  11   8   5      643.17      654.53     89.18 o 
  -4   9   5      173.66      144.10     22.37 o 
  -3   9   5       53.91       49.01     18.69 o 
  -2   9   5       19.38       28.58     12.76 o 
  -1   9   5      657.60      703.48     56.83 o 
   0   9   5     1841.35     1845.74     43.10 o 
   1   9   5     1343.54     1272.29     27.07 o 
   2   9   5        4.94        7.34     10.94 o 
   3   9   5       38.49       44.80     15.47 o 
   4   9   5       85.29      103.07     10.00 o 
   5   9   5     2294.61     2198.51     27.36 o 
   6   9   5       53.88       45.12      8.91 o 
   7   9   5       15.21        2.04      5.56 o 
   8   9   5      323.68      277.74     15.94 o 
   9   9   5     2413.35     2425.56     82.59 o 
  10   9   5      334.58      314.93     43.24 o 
  -3  10   5     1223.35     1269.78     87.07 o 
  -2  10   5       92.88       90.93     24.04 o 
  -1  10   5      704.50      723.84     40.74 o 
   0  10   5     2686.40     2820.61     55.20 o 
   1  10   5     1117.17     1138.14     21.27 o 
   2  10   5     1712.83     1758.04     42.40 o 
   3  10   5      114.62       62.22     28.05 o 
   4  10   5        0.41       -0.54      4.41 o 
   5  10   5      140.53      120.64      9.25 o 
   6  10   5      730.69      813.91     28.54 o 
   7  10   5      683.93      667.70     17.58 o 
   8  10   5     1312.33     1301.98     24.56 o 
   9  10   5      199.92      168.23     18.84 o 
  10  10   5      344.78      326.60     59.78 o 
  -2  11   5      321.90      250.60     49.07 o 
  -1  11   5       51.97       40.44     13.27 o 
   0  11   5      343.92      339.32     30.35 o 
   1  11   5      244.33      236.85     26.63 o 
   2  11   5      157.40      145.05     22.51 o 
   3  11   5      523.99      522.15     25.63 o 
   4  11   5      688.21      710.22     27.76 o 
   5  11   5      227.75      231.31      8.98 o 
   6  11   5      861.96      863.08     24.28 o 
   7  11   5      394.93      373.83     15.07 o 
   8  11   5        2.00        7.99      4.83 o 
   9  11   5      243.41      234.48     21.79 o 
   0  12   5      383.84      399.89     43.86 o 
   1  12   5        7.90        1.52      7.51 o 
   2  12   5     1088.14     1136.22     75.41 o 
   3  12   5      534.13      510.84     26.17 o 
   4  12   5      978.89     1011.98     33.39 o 
   5  12   5      128.82      137.18     18.51 o 
   6  12   5      229.00      224.24     31.04 o 
   7  12   5       55.42       37.51     15.01 o 
   8  12   5     1444.83     1407.73     40.59 o 
   2  13   5      234.48      233.09     36.76 o 
   3  13   5      516.36      513.32     42.30 o 
   4  13   5      106.35       79.85     24.19 o 
   5  13   5       31.92       39.54     18.29 o 
   6  13   5      259.22      234.22     28.02 o 
  -4 -11   6     1559.52     1501.63     67.47 o 
  -3 -11   6      600.12      573.32     40.62 o 
  -2 -11   6        6.40        6.08      3.36 o 
  -1 -11   6      192.12      203.34     19.41 o 
   0 -11   6     1064.65     1030.95     34.17 o 
   1 -11   6      101.20       92.37     19.49 o 
   2 -11   6      309.89      278.82     23.30 o 
  -5 -10   6      374.78      341.17     28.32 o 
  -4 -10   6      381.51      348.00     17.39 o 
  -3 -10   6      163.46      156.76     12.37 o 
  -2 -10   6     1268.42     1314.17     37.63 o 
  -1 -10   6      172.40      163.72     12.41 o 
   0 -10   6        9.08        9.31      5.65 o 
   1 -10   6      525.19      538.01     35.07 o 
   2 -10   6     1895.51     2101.01     43.90 o 
   3 -10   6       78.47       67.91      8.66 o 
   4 -10   6      125.32      111.87      9.41 o 
  -6  -9   6       84.74       46.35     12.48 o 
  -5  -9   6       15.75        1.60      7.54 o 
  -4  -9   6      199.25      178.17     15.01 o 
  -3  -9   6     1542.22     1604.83     71.80 o 
  -2  -9   6      237.81      226.84     13.43 o 
  -1  -9   6       66.54       47.75     11.77 o 
   0  -9   6     2853.70     3031.63     80.91 o 
   1  -9   6     1422.30     1482.47     33.20 o 
   2  -9   6      157.06      169.29     12.89 o 
   3  -9   6      333.67      316.68     13.07 o 
   4  -9   6      281.41      248.11     15.95 o 
   5  -9   6      370.58      361.04     18.36 o 
  -7  -8   6       10.89        2.91      9.35 o 
  -6  -8   6      542.21      488.99     22.32 o 
  -5  -8   6     2407.29     2486.52     42.50 o 
  -4  -8   6      577.09      552.82     31.00 o 
  -3  -8   6      377.79      332.21     15.48 o 
  -2  -8   6      464.26      449.54     16.79 o 
  -1  -8   6     3598.92     3757.81     60.62 o 
   0  -8   6      183.04      155.08     13.15 o 
   1  -8   6       21.48        5.22      4.62 o 
   2  -8   6        0.44        0.29      1.63 o 
   3  -8   6      611.57      626.58     27.43 o 
   4  -8   6      781.91      838.22     33.37 o 
   5  -8   6      189.12      225.42     13.22 o 
   6  -8   6      407.57      395.99     16.57 o 
  -7  -7   6      556.32      539.89     25.90 o 
  -6  -7   6     1457.08     1512.78     40.58 o 
  -5  -7   6      346.50      299.24     18.26 o 
  -4  -7   6      210.19      147.85     14.28 o 
  -3  -7   6      584.92      556.07     19.61 o 
  -2  -7   6      385.80      378.72     21.13 o 
  -1  -7   6      339.14      340.33     19.16 o 
   0  -7   6     3544.81     3763.40     41.53 o 
   1  -7   6     3876.90     4076.44    126.78 o 
   2  -7   6      114.09      153.81     31.04 o 
   3  -7   6     2036.25     2143.06     27.80 o 
   4  -7   6      369.20      348.04     21.68 o 
   5  -7   6     1737.58     1871.08     43.64 o 
   6  -7   6      463.05      459.98     17.92 o 
   7  -7   6      121.11      105.89     14.86 o 
  -7  -6   6      215.57      215.08     16.45 o 
  -6  -6   6      518.16      480.60     23.07 o 
  -5  -6   6     1148.64     1042.13     30.67 o 
  -4  -6   6     2559.15     2692.58     75.70 o 
  -3  -6   6      214.50      175.48     14.93 o 
  -2  -6   6      822.59      854.64     27.47 o 
  -1  -6   6     1901.52     1870.60     33.88 o 
   0  -6   6     1048.04     1032.71     21.35 o 
   1  -6   6      404.82      407.79     16.13 o 
   2  -6   6     1096.83     1091.51     47.43 o 
   3  -6   6        4.14        3.93      6.74 o 
   4  -6   6      882.12      907.12     17.74 o 
   5  -6   6     1050.61     1111.10     25.52 o 
   6  -6   6        7.44        8.23     18.36 o 
   7  -6   6      814.11      817.69     66.30 o 
   8  -6   6      233.00      207.06     31.84 o 
  -8  -5   6       39.19       19.26      9.22 o 
  -7  -5   6      160.78      139.57     24.04 o 
  -6  -5   6      894.41      966.99     32.86 o 
  -5  -5   6      168.27      156.65     25.65 o 
  -4  -5   6      698.90      774.86     38.54 o 
  -3  -5   6      846.63      903.35     24.11 o 
  -2  -5   6     5827.83     6188.69     65.65 o 
  -1  -5   6        7.66       20.84      9.98 o 
   0  -5   6       59.32       47.50      8.45 o 
   1  -5   6     1001.50     1091.58     49.98 o 
   2  -5   6     1514.63     1556.50    105.65 o 
   3  -5   6     1056.55     1055.81     48.09 o 
   4  -5   6        0.82        4.72      5.72 o 
   5  -5   6      172.33      189.24     14.23 o 
   6  -5   6      310.50      315.73     23.73 o 
   7  -5   6     1701.61     1815.30     38.61 o 
   8  -5   6      428.97      432.89     73.30 o 
   9  -5   6      105.87       75.33     15.22 o 
  -8  -4   6      914.16      971.01     54.22 o 
  -7  -4   6     2208.71     2363.51     90.46 o 
  -6  -4   6      899.08      804.08     38.79 o 
  -5  -4   6       26.94       -0.64     11.64 o 
  -4  -4   6     1472.24     1578.25     36.60 o 
  -3  -4   6     2316.21     2499.58     39.88 o 
  -1  -4   6     1327.23     1351.14     42.37 o 
   0  -4   6       25.56       26.63      7.87 o 
   2  -4   6     6575.44     7119.77    100.40 o 
   3  -4   6      170.22      247.87     42.62 o 
   4  -4   6     2649.22     2680.48     28.56 o 
   5  -4   6      422.23      442.07     26.22 o 
   6  -4   6     2752.01     2837.44     44.58 o 
   7  -4   6     1173.84     1093.17     34.59 o 
   8  -4   6       46.28       20.33     10.71 o 
   9  -4   6        1.41        5.86      7.26 o 
  -8  -3   6      918.72      937.80     51.25 o 
  -7  -3   6      286.68      263.35     29.58 o 
  -6  -3   6      429.39      411.95     35.05 o 
  -5  -3   6      556.54      516.02     30.54 o 
  -4  -3   6      370.94      366.61     22.69 o 
  -3  -3   6        9.25       26.03     11.91 o 
  -2  -3   6     4245.97     4488.81     93.26 o 
  -1  -3   6     1248.72     1218.43     31.04 o 
   0  -3   6     1523.34     1520.73     31.33 o 
   2  -3   6      158.20      125.61     22.66 o 
   3  -3   6     1649.48     1600.87     55.30 o 
   4  -3   6     4453.65     4712.22     38.83 o 
   5  -3   6      819.18      818.87     31.55 o 
   6  -3   6      469.01      504.97     34.86 o 
   7  -3   6      516.65      502.71     26.37 o 
   8  -3   6      847.78      808.64     49.76 o 
   9  -3   6      642.19      593.61     64.77 o 
  10  -3   6        7.86       13.84     17.63 o 
  -8  -2   6        0.31        6.19     16.47 o 
  -7  -2   6      604.02      608.90     71.99 o 
  -6  -2   6     2352.61     2483.42     56.16 o 
  -5  -2   6      630.04      626.17     37.85 o 
  -4  -2   6     2040.43     2106.97     42.94 o 
  -3  -2   6     1155.32     1117.57     29.62 o 
  -2  -2   6      504.78      471.62     29.73 o 
  -1  -2   6     8126.85     8906.79     94.06 o 
   0  -2   6     1049.62      956.28     27.40 o 
   1  -2   6     5959.83     6189.79     41.31 o 
   2  -2   6     1974.96     1975.66     45.76 o 
   3  -2   6      935.36      869.20     17.30 o 
   4  -2   6       35.86       22.36      4.40 o 
   5  -2   6     1941.98     1942.27     24.33 o 
   6  -2   6     2103.09     2089.22     35.59 o 
   7  -2   6     1061.77     1042.24     31.70 o 
   8  -2   6      423.66      390.79     38.14 o 
   9  -2   6       27.06       20.45     15.52 o 
  10  -2   6     1609.12     1569.46     71.44 o 
  -8  -1   6      370.88      331.37     79.93 o 
  -7  -1   6      183.43      157.81     38.62 o 
  -6  -1   6      197.01      172.12     21.15 o 
  -5  -1   6     3078.84     3046.89    162.66 o 
  -4  -1   6     3056.56     3114.43     51.89 o 
  -3  -1   6      737.55      692.77     24.16 o 
  -2  -1   6      314.64      285.10     43.35 o 
  -1  -1   6      251.89      265.14     65.43 o 
   0  -1   6     1170.84     1186.59     27.40 o 
   1  -1   6     5682.90     5488.20     93.84 o 
   2  -1   6       58.33       63.18      5.38 o 
   3  -1   6     2672.72     2686.39     49.76 o 
   4  -1   6      941.40      787.01     13.61 o 
   5  -1   6     6273.63     6510.12     48.53 o 
   6  -1   6      159.01      185.84     23.02 o 
   7  -1   6     1177.15     1144.50     40.21 o 
   8  -1   6       18.46       19.38     14.86 o 
   9  -1   6     1256.99     1359.00     33.47 o 
  10  -1   6      849.80      849.43    122.59 o 
  11  -1   6      206.87      168.20     24.52 o 
  -8   0   6       83.06       56.76     25.43 o 
  -7   0   6      853.69      779.89    164.88 o 
  -6   0   6     1016.12     1022.07     94.72 o 
  -5   0   6     1121.52     1061.09     80.95 o 
  -4   0   6      420.07      451.69     32.84 o 
  -3   0   6     1129.65     1087.43     71.84 o 
  -2   0   6       24.14       12.17      9.33 o 
  -1   0   6     1386.50     1337.63     30.72 o 
   0   0   6     6315.35     6707.13     64.29 o 
   1   0   6      542.33      478.49     29.51 o 
   2   0   6     6758.45     7105.99     43.70 o 
   3   0   6     8521.37     9023.34    102.50 o 
   4   0   6      337.20      294.34     21.01 o 
   5   0   6      171.36      152.53     12.55 o 
   6   0   6      665.35      627.06     43.92 o 
   7   0   6      948.48      984.02     35.38 o 
   8   0   6     1086.21     1032.86     66.41 o 
   9   0   6        2.84       -1.60     12.68 o 
  10   0   6      207.76      210.42     29.58 o 
  11   0   6      771.38      712.63     77.27 o 
  -7   1   6      550.54      507.18    118.69 o 
  -6   1   6        2.47        9.25      9.18 o 
  -5   1   6     1104.59     1049.18     46.99 o 
  -4   1   6      112.36      121.94     17.53 o 
  -3   1   6      396.25      380.76     30.20 o 
  -2   1   6     3636.80     3595.47     62.90 o 
  -1   1   6      136.22      135.99     24.86 o 
   0   1   6       57.50       35.29     10.01 o 
   1   1   6      765.45      714.66     19.84 o 
   2   1   6     7638.26     7633.50     50.13 o 
   3   1   6       50.36       33.76      7.18 o 
   4   1   6      589.30      581.67     12.61 o 
   5   1   6      705.58      721.80     18.61 o 
   6   1   6      249.00      242.49     17.19 o 
   7   1   6       55.40       60.09     19.16 o 
   8   1   6        2.07       -1.54      9.03 o 
   9   1   6     2102.01     2138.51     53.06 o 
  10   1   6      931.36      997.30     45.17 o 
  11   1   6      348.91      347.76     33.73 o 
  -7   2   6       87.65       68.93     26.89 o 
  -6   2   6     2457.38     2780.76     84.81 o 
  -5   2   6      223.72      215.45     42.11 o 
  -4   2   6      143.03       83.35     25.06 o 
  -3   2   6     3853.97     3917.50     56.46 o 
  -2   2   6      313.62      293.60     21.88 o 
  -1   2   6     4719.10     4916.99     69.83 o 
   0   2   6     1710.75     1538.32     27.64 o 
   1   2   6       39.06       41.00     11.24 o 
   2   2   6     1161.33     1242.14     21.98 o 
   3   2   6      791.18      729.37     20.82 o 
   4   2   6     3154.04     3003.53     24.30 o 
   5   2   6      195.92      182.29     11.88 o 
   6   2   6      976.65      959.50     22.03 o 
   7   2   6      113.30      115.13     29.51 o 
   8   2   6     5324.17     5747.45     65.79 o 
   9   2   6     1129.83     1071.49     38.64 o 
  10   2   6        0.62        4.44     11.30 o 
  11   2   6       44.66       50.86     21.42 o 
  -7   3   6      455.20      318.40     81.46 o 
  -6   3   6     1818.76     1942.87     66.23 o 
  -5   3   6      416.73      383.02     97.78 o 
  -4   3   6       52.41       33.88     24.92 o 
  -3   3   6      976.72      900.61     54.69 o 
  -2   3   6     1026.15      983.81     22.57 o 
  -1   3   6     4334.94     4560.61    122.08 o 
   0   3   6      270.67      172.95     34.28 o 
   1   3   6       35.73        7.00     10.34 o 
   2   3   6     2983.18     2776.73     33.38 o 
   3   3   6     4468.66     4513.84     37.89 o 
   4   3   6     1623.41     1677.63     24.96 o 
   5   3   6      223.55      204.23     14.04 o 
   6   3   6     2040.44     2139.39     33.92 o 
   7   3   6     1891.73     1870.10     82.95 o 
   8   3   6      173.97      205.92     21.53 o 
   9   3   6       19.12       21.13      9.44 o 
  10   3   6      515.56      502.92     41.68 o 
  11   3   6      230.57      245.63     36.43 o 
  -6   4   6        5.01        8.89     10.71 o 
  -5   4   6       55.71       51.73     15.88 o 
  -4   4   6      784.09      783.16     35.53 o 
  -3   4   6     2545.40     2666.82     62.36 o 
  -2   4   6      135.71      104.85     21.14 o 
  -1   4   6      467.01      416.91     19.57 o 
   0   4   6     6801.94     7280.58     72.65 o 
   2   4   6        8.08        8.58     12.02 o 
   3   4   6      130.78       79.99     14.19 o 
   4   4   6     1667.69     1736.68     24.12 o 
   5   4   6     4117.87     4346.94     48.91 o 
   6   4   6     2151.95     2286.13     29.99 o 
   7   4   6      345.46      358.29     27.00 o 
   8   4   6     2287.24     2291.16     50.59 o 
   9   4   6      779.24      753.66     39.13 o 
  10   4   6     1133.16     1197.25     44.33 o 
  11   4   6      509.17      513.44     33.38 o 
  -6   5   6       18.09       26.74     11.29 o 
  -5   5   6      784.06      757.96    119.85 o 
  -4   5   6     2131.53     2113.52     49.16 o 
  -3   5   6      115.76       88.35     18.88 o 
  -2   5   6     2555.33     2598.95     56.79 o 
  -1   5   6     1127.91     1110.60     40.63 o 
   0   5   6      344.85      281.85     32.39 o 
   1   5   6      480.69      426.39     32.30 o 
   2   5   6     1635.18     1696.72     30.24 o 
   3   5   6      989.95      990.87     20.30 o 
   4   5   6       12.12       16.75      7.35 o 
   5   5   6      990.22      937.18     17.97 o 
   6   5   6      852.76      868.18     19.77 o 
   7   5   6     6829.74     7213.71     76.55 o 
   8   5   6      895.06      935.83     43.57 o 
   9   5   6      736.13      671.04    112.35 o 
  10   5   6       34.75       55.95     15.37 o 
  11   5   6      282.10      258.77     26.29 o 
  -5   6   6       89.02       80.87     24.41 o 
  -4   6   6       55.79       17.78     13.84 o 
  -3   6   6     2231.87     2264.96     46.05 o 
  -2   6   6     1244.62     1264.23     72.68 o 
  -1   6   6      394.62      346.44     30.04 o 
   0   6   6      242.35      239.75     28.85 o 
   1   6   6     3081.84     3304.20     56.54 o 
   2   6   6     1320.92     1233.10     22.42 o 
   3   6   6      224.57      212.57     21.20 o 
   4   6   6       40.13       24.28      8.91 o 
   5   6   6     2639.29     2765.54     36.59 o 
   6   6   6     2696.37     2662.82     31.62 o 
   7   6   6      334.77      323.46     17.06 o 
   8   6   6       26.88       16.02      9.65 o 
   9   6   6       81.03       65.36     12.11 o 
  10   6   6       60.68       69.59     13.56 o 
  11   6   6       60.43       64.55     12.39 o 
  -5   7   6        0.69      -14.94     18.07 o 
  -4   7   6      517.52      509.82     28.21 o 
  -3   7   6      162.86      160.43     21.01 o 
  -2   7   6      120.49      106.19     15.65 o 
  -1   7   6     2849.03     2857.31    136.72 o 
   0   7   6     3074.95     3328.52     79.74 o 
   1   7   6       29.35       16.96     31.91 o 
   2   7   6     1165.26     1077.50     22.87 o 
   3   7   6       56.53       69.80     11.32 o 
   4   7   6     3334.99     3465.24     37.79 o 
   5   7   6      541.97      507.16     17.08 o 
   6   7   6       59.07       52.51      8.80 o 
   7   7   6       12.86       15.97      6.23 o 
   8   7   6      118.64       99.40     22.08 o 
   9   7   6      650.06      585.96     27.67 o 
  10   7   6      329.32      322.35     27.27 o 
  11   7   6       56.78       42.43     14.41 o 
  -4   8   6      161.18      141.82     28.67 o 
  -3   8   6      292.20      281.34     34.75 o 
  -2   8   6     1475.61     1602.15     41.97 o 
  -1   8   6     1545.00     1543.78     48.56 o 
   0   8   6      906.50      828.28     35.34 o 
   1   8   6       34.05       67.21     17.45 o 
   2   8   6      211.68      227.98     18.48 o 
   3   8   6      345.69      380.46     20.87 o 
   4   8   6     1610.13     1624.46     42.03 o 
   5   8   6     1537.16     1550.79     31.44 o 
   6   8   6     4750.93     4955.64     44.61 o 
   7   8   6      294.90      291.91     14.86 o 
   8   8   6     3122.71     3221.37     43.61 o 
   9   8   6      589.05      590.30     44.12 o 
  10   8   6      337.98      279.92     22.59 o 
  11   8   6       37.18       16.87     13.34 o 
  -3   9   6      325.07      257.42     28.57 o 
  -2   9   6      100.63      106.40     15.22 o 
  -1   9   6      494.71      502.43     40.66 o 
   0   9   6      621.32      673.89     34.91 o 
   1   9   6      230.01      243.22     20.60 o 
   2   9   6      504.26      489.46     17.43 o 
   3   9   6      728.21      703.76     24.01 o 
   4   9   6     2545.34     2560.64     59.06 o 
   5   9   6     3695.93     3789.51     42.06 o 
   6   9   6     1857.44     1880.92     29.76 o 
   7   9   6      979.89      989.06     24.51 o 
   8   9   6       38.10       22.82      8.98 o 
   9   9   6      113.56      101.57     13.10 o 
  10   9   6      418.98      387.18     27.87 o 
  -2  10   6      152.29      154.43     29.40 o 
  -1  10   6      627.20      629.00     47.29 o 
   0  10   6      718.57      673.07     33.27 o 
   1  10   6     1463.80     1456.98     34.54 o 
   2  10   6       83.05       56.71      8.83 o 
   3  10   6     3223.48     3401.06     29.08 o 
   4  10   6     1841.01     1855.12     37.21 o 
   5  10   6      325.07      296.37     12.52 o 
   6  10   6       66.40       70.16     10.19 o 
   7  10   6      119.66      113.19     11.24 o 
   8  10   6      871.89      863.02     23.99 o 
   9  10   6      548.34      494.52     25.48 o 
  10  10   6        2.25       10.77     10.71 o 
  -1  11   6      230.10      217.48     28.71 o 
   0  11   6      505.80      482.48     54.32 o 
   1  11   6      292.05      234.50     23.97 o 
   2  11   6     1122.67     1122.64     62.51 o 
   3  11   6      719.59      750.38     30.21 o 
   4  11   6        0.14       -2.32     10.66 o 
   5  11   6      357.55      340.23     12.07 o 
   6  11   6      724.51      697.66     20.01 o 
   7  11   6     2142.27     2153.46     31.86 o 
   8  11   6       35.50       56.32     21.79 o 
   9  11   6      226.70      211.02     31.40 o 
   1  12   6      242.40      234.61     30.14 o 
   2  12   6      262.58      287.69     31.73 o 
   3  12   6     1934.87     1979.56     45.42 o 
   4  12   6      967.24      964.81     33.39 o 
   5  12   6      663.50      559.45     26.39 o 
   6  12   6      995.58     1041.63     58.07 o 
   7  12   6        0.13       -4.13      4.42 o 
   8  12   6      275.20      257.39     53.04 o 
   3  13   6      582.96      562.19     36.02 o 
   4  13   6      840.66      743.71     41.73 o 
   5  13   6        5.32       15.98     13.81 o 
   6  13   6      373.46      316.36     45.83 o 
  -2 -11   7       57.09       45.59      8.03 o 
  -1 -11   7      152.11      110.55     10.05 o 
   0 -11   7       90.16       53.65     10.20 o 
   1 -11   7     1164.52     1221.25     51.41 o 
  -4 -10   7      182.26      164.40     14.27 o 
  -3 -10   7      284.72      259.49     18.70 o 
  -2 -10   7        4.45       11.34      7.80 o 
  -1 -10   7      578.44      542.94     52.20 o 
   0 -10   7      172.78      119.68     19.37 o 
   1 -10   7       62.03       46.66      7.08 o 
   2 -10   7        0.95        8.23      8.01 o 
   3 -10   7     1388.93     1462.80     66.08 o 
  -5  -9   7      204.09      158.36     14.61 o 
  -4  -9   7       88.19       66.18     10.99 o 
  -3  -9   7        1.27        1.68      6.15 o 
  -2  -9   7     1953.90     1980.12     80.95 o 
  -1  -9   7        2.24        4.14      2.14 o 
   0  -9   7      450.89      414.83     30.10 o 
   1  -9   7      488.62      475.95     17.15 o 
   2  -9   7     1272.94     1264.11     82.33 o 
   3  -9   7      193.81      210.05     21.49 o 
   4  -9   7       28.52       35.48     14.43 o 
   5  -9   7       98.85       88.90      8.25 o 
  -6  -8   7      175.85      138.08     20.51 o 
  -5  -8   7      159.87      115.18     19.13 o 
  -4  -8   7      630.81      597.46     28.67 o 
  -3  -8   7      398.30      403.60     17.38 o 
  -2  -8   7        0.16        4.70      8.01 o 
  -1  -8   7     1808.02     1757.15     33.15 o 
   0  -8   7     2725.29     2759.21     87.07 o 
   1  -8   7        2.40       -1.53      2.00 o 
   2  -8   7      184.84      157.67     32.28 o 
   3  -8   7       68.91       61.57     16.90 o 
   4  -8   7      158.35      149.73     18.94 o 
   5  -8   7       28.21       30.53      8.09 o 
   6  -8   7      266.91      251.64     35.63 o 
  -6  -7   7      417.10      428.42     18.61 o 
  -5  -7   7      391.42      384.59     19.84 o 
  -4  -7   7      124.87      107.13     12.74 o 
  -3  -7   7       25.12       32.27     18.51 o 
  -2  -7   7      692.93      639.20     25.21 o 
  -1  -7   7      757.92      781.49     23.61 o 
   0  -7   7      360.74      327.18     16.36 o 
   1  -7   7      115.92      148.05     31.48 o 
   2  -7   7      895.92      911.33     44.23 o 
   3  -7   7       40.01       18.51      8.67 o 
   4  -7   7       99.38       95.45     18.87 o 
   5  -7   7      221.66      193.44     22.40 o 
   6  -7   7     1293.25     1429.16     26.70 o 
   7  -7   7      761.84      843.03     31.26 o 
  -7  -6   7      348.67      328.50     43.34 o 
  -6  -6   7        9.51        4.95      7.17 o 
  -5  -6   7      828.69      842.70     23.85 o 
  -4  -6   7      424.29      387.56     20.07 o 
  -3  -6   7     4368.82     4525.88     57.68 o 
  -2  -6   7      274.22      261.64     20.91 o 
  -1  -6   7        2.01        9.69      9.62 o 
   0  -6   7      419.59      453.93     29.25 o 
   1  -6   7     2044.58     2136.02     79.78 o 
   2  -6   7       62.77      106.67     20.04 o 
   3  -6   7        3.09       -4.08     13.33 o 
   4  -6   7      447.14      407.43     84.08 o 
   5  -6   7      247.72      257.98     21.53 o 
   6  -6   7     2439.54     2756.56     53.37 o 
   7  -6   7      153.56      156.37     13.84 o 
   8  -6   7      333.06      287.70     29.32 o 
  -7  -5   7       66.70       33.16     13.70 o 
  -6  -5   7      186.98      170.35     21.26 o 
  -5  -5   7      336.80      355.08     31.18 o 
  -4  -5   7     1089.88     1114.29     31.11 o 
  -3  -5   7       21.96        6.49      6.63 o 
  -2  -5   7     1102.32     1118.59     27.85 o 
  -1  -5   7     3568.94     3777.94     37.99 o 
   0  -5   7      630.87      614.41     26.56 o 
   1  -5   7      898.30      977.48     37.16 o 
   2  -5   7        0.01       10.42     14.13 o 
   3  -5   7      792.91      818.58     36.28 o 
   4  -5   7      461.41      451.73     82.91 o 
   5  -5   7     1884.15     1898.19     29.26 o 
   6  -5   7       11.64        6.12     12.09 o 
   7  -5   7      742.88      787.13     54.39 o 
   8  -5   7      125.50      122.76     18.82 o 
   9  -5   7      154.14      110.03     15.98 o 
  -7  -4   7      271.97      274.46     31.55 o 
  -6  -4   7      511.34      530.61     69.62 o 
  -5  -4   7      320.83      282.98     25.87 o 
  -4  -4   7      199.59      162.57     24.92 o 
  -3  -4   7     3190.20     3252.11    145.46 o 
  -2  -4   7     2945.89     3178.06     78.03 o 
  -1  -4   7     1589.75     1797.96     58.00 o 
   0  -4   7      148.71      139.01     14.54 o 
   2  -4   7       49.64       62.37     18.14 o 
   3  -4   7     1715.87     1768.23    118.47 o 
   4  -4   7      486.37      479.71     89.33 o 
   5  -4   7     2275.04     2337.82     26.35 o 
   6  -4   7      730.33      757.88     32.16 o 
   7  -4   7      890.49      884.01     81.97 o 
   8  -4   7      217.84      213.27     29.25 o 
   9  -4   7      202.07      167.50     24.48 o 
  -7  -3   7      370.51      281.80     28.43 o 
  -6  -3   7      416.20      381.03     32.60 o 
  -5  -3   7     1963.37     2006.25     45.44 o 
  -4  -3   7     1033.89     1122.26     32.04 o 
  -3  -3   7      542.58      528.00     23.43 o 
  -2  -3   7     2054.86     2139.08     70.53 o 
  -1  -3   7     2652.56     2766.41     81.46 o 
   0  -3   7     1155.72     1204.66     42.40 o 
   1  -3   7      320.28      291.24     14.61 o 
   2  -3   7     1779.03     1826.44     56.03 o 
   3  -3   7       68.32       72.20     22.08 o 
   4  -3   7     5908.54     6135.80    137.92 o 
   5  -3   7     2415.92     2463.88     39.20 o 
   6  -3   7        9.99       35.55     21.24 o 
   7  -3   7       11.58       -9.86      8.05 o 
   8  -3   7        6.22        5.26      7.85 o 
   9  -3   7      390.19      385.44     43.24 o 
  10  -3   7       26.14       20.44     10.68 o 
  -7  -2   7       78.30       70.97     23.90 o 
  -6  -2   7     2253.48     2321.33     86.74 o 
  -5  -2   7     2529.31     2673.42     48.25 o 
  -4  -2   7        0.36       12.29     10.34 o 
  -3  -2   7      450.52      466.66     29.01 o 
  -2  -2   7     1988.88     2042.47     90.35 o 
  -1  -2   7      811.50      800.65     38.91 o 
   0  -2   7      810.91      776.54     39.64 o 
   1  -2   7        0.16       -7.87      5.25 o 
   2  -2   7     1196.95     1219.45     40.36 o 
   3  -2   7     4473.95     4884.80    119.85 o 
   4  -2   7     5993.36     6228.41     65.99 o 
   5  -2   7       46.35       45.73     10.92 o 
   6  -2   7      473.64      460.74     24.11 o 
   7  -2   7       19.81        9.13      9.54 o 
   8  -2   7      214.76      200.03     22.35 o 
   9  -2   7      154.96      154.65     20.49 o 
  10  -2   7       47.43       26.91     10.54 o 
  -7  -1   7      342.23      273.30     74.39 o 
  -6  -1   7      123.38      179.09     26.01 o 
  -5  -1   7       14.52       -4.01     12.75 o 
  -4  -1   7     2320.94     2454.53     44.07 o 
  -3  -1   7     2369.99     2404.77     45.11 o 
  -2  -1   7       36.32       24.99     13.84 o 
  -1  -1   7       84.54       72.93     29.00 o 
   0  -1   7        6.02       19.74     15.52 o 
   1  -1   7      809.21      735.47     23.42 o 
   2  -1   7     7278.80     7466.76     93.33 o 
   3  -1   7     1811.48     1802.32     25.43 o 
   4  -1   7      775.81      708.68     21.37 o 
   5  -1   7      428.49      456.90     17.24 o 
   6  -1   7     2695.51     2854.38     57.14 o 
   7  -1   7        1.00        4.88     15.66 o 
   8  -1   7     1172.76     1064.19     44.23 o 
   9  -1   7        3.06       -1.35      9.14 o 
  10  -1   7      640.82      656.10    110.02 o 
  11  -1   7     1235.27     1215.06    126.05 o 
  -7   0   7      248.38      219.31     43.35 o 
  -6   0   7     1492.08     1564.51     60.76 o 
  -5   0   7     1230.12     1324.15     55.52 o 
  -4   0   7     1462.39     1539.84     41.49 o 
  -3   0   7     2883.29     3002.36     52.92 o 
  -2   0   7      590.61      611.07     57.27 o 
  -1   0   7        0.51       12.95      7.97 o 
   0   0   7       21.48       43.06     10.92 o 
   1   0   7     4817.30     4735.70    107.98 o 
   2   0   7     1302.88     1356.64     29.69 o 
   3   0   7     9683.30    10311.07     48.84 o 
   4   0   7     2461.94     2532.43     35.99 o 
   5   0   7     1336.31     1348.10     23.41 o 
   6   0   7       38.60       29.49     17.52 o 
   7   0   7      218.60      266.19     40.36 o 
   8   0   7      841.88      799.41     57.34 o 
   9   0   7      871.95      805.54     42.48 o 
  10   0   7      349.35      380.98     32.28 o 
  11   0   7       69.12       53.44     16.47 o 
  -7   1   7      880.43      720.51    178.21 o 
  -6   1   7     1708.80     1645.46    134.64 o 
  -5   1   7     1281.13     1292.67     56.83 o 
  -4   1   7      287.54      298.29     60.98 o 
  -3   1   7      824.29      826.97     38.95 o 
  -2   1   7      378.10      377.63     96.32 o 
  -1   1   7      107.84      113.88     21.55 o 
   0   1   7      157.90      102.74     43.06 o 
   1   1   7       28.11        9.11      6.97 o 
   2   1   7     9857.74    10429.35    169.36 o 
   3   1   7     8577.92     8712.51     47.65 o 
   4   1   7       82.16       68.71      9.88 o 
   5   1   7      461.86      498.68     29.77 o 
   6   1   7      439.15      480.55     37.61 o 
   7   1   7     1839.67     1894.31     48.32 o 
   8   1   7       10.52       12.92      7.35 o 
   9   1   7       19.57       -1.48     11.13 o 
  10   1   7      350.48      384.33     32.57 o 
  11   1   7      989.04     1086.99     53.62 o 
  -7   2   7     1150.07     1040.80    130.13 o 
  -6   2   7       95.20       78.47     22.66 o 
  -5   2   7      590.64      529.18    122.55 o 
  -4   2   7      301.95      253.33     63.75 o 
  -3   2   7      812.38      902.37     82.77 o 
  -2   2   7     1364.05     1366.27     39.91 o 
  -1   2   7       94.21       93.35     17.38 o 
   0   2   7     4370.19     4609.77     98.14 o 
   1   2   7    16374.91    17409.51    132.53 o 
   2   2   7     3801.46     3610.84     37.53 o 
   3   2   7      691.38      756.35     16.10 o 
   4   2   7      177.56      183.42     11.86 o 
   5   2   7     3046.48     3146.25     27.89 o 
   6   2   7      285.42      323.85     46.07 o 
   7   2   7       21.02        9.25      8.73 o 
   8   2   7       17.69       33.42     23.93 o 
   9   2   7     3828.21     3893.10     80.62 o 
  10   2   7     2215.35     2266.84     58.03 o 
  11   2   7       51.73       38.62     15.74 o 
  -6   3   7      425.22      386.23     83.35 o 
  -5   3   7     1785.45     1902.87     76.43 o 
  -4   3   7     2607.43     2728.23     88.31 o 
  -3   3   7       64.37      104.99     28.05 o 
  -2   3   7       23.04       25.68     23.57 o 
  -1   3   7     1273.81     1342.88     32.44 o 
   0   3   7    10373.82    11034.31     83.94 o 
   1   3   7        9.01       -9.18      9.84 o 
   2   3   7     2617.78     2637.74     46.08 o 
   3   3   7      518.76      519.35     15.16 o 
   4   3   7     3563.60     3707.21     53.66 o 
   5   3   7       85.74      100.31     10.74 o 
   6   3   7     1656.79     1725.49     35.49 o 
   7   3   7      384.56      367.30     27.59 o 
   8   3   7     4352.62     4548.01     66.36 o 
   9   3   7     4393.91     4609.94     64.53 o 
  10   3   7        2.50        9.74      9.62 o 
  11   3   7      821.26      799.21     35.56 o 
  -6   4   7     1105.01     1041.09    123.50 o 
  -5   4   7      240.22      261.35     34.39 o 
  -4   4   7       12.88      -11.58     17.85 o 
  -3   4   7       89.61       52.09     17.78 o 
  -2   4   7     2255.71     2252.83     54.26 o 
  -1   4   7     1445.27     1432.31     61.09 o 
   0   4   7     1288.47     1240.86     38.79 o 
   2   4   7     4408.52     4596.56     50.07 o 
   3   4   7      171.08      183.90     15.50 o 
   4   4   7      747.17      649.98     19.08 o 
   5   4   7     1132.64     1164.65     25.81 o 
   6   4   7     3245.80     3431.96     41.87 o 
   7   4   7      864.06      900.55     30.43 o 
   8   4   7     1173.25     1149.14     42.48 o 
   9   4   7      478.38      438.94     28.56 o 
  10   4   7     2263.67     2344.54     52.47 o 
  11   4   7       66.66       41.09     12.63 o 
  -5   5   7       21.30       23.61     10.42 o 
  -4   5   7      568.26      647.87     40.66 o 
  -3   5   7      638.75      531.87     38.83 o 
  -2   5   7      272.19      246.09     29.01 o 
  -1   5   7      199.21      173.63     36.76 o 
   0   5   7     8063.06     8612.00    105.76 o 
   1   5   7     4621.02     4838.83     73.36 o 
   2   5   7      448.77      448.03     21.79 o 
   3   5   7      816.72      876.51     23.91 o 
   4   5   7     1200.91     1271.61     26.62 o 
   5   5   7      464.68      515.54     20.72 o 
   6   5   7      214.57      216.54     16.07 o 
   7   5   7       28.46       17.38      9.32 o 
   8   5   7     2801.15     2867.67     55.81 o 
   9   5   7     2086.42     2009.90     67.61 o 
  10   5   7      818.60      785.15     33.11 o 
  11   5   7       54.22       42.72     13.17 o 
  -5   6   7      130.75      134.94     27.32 o 
  -4   6   7      221.07      217.56     29.58 o 
  -3   6   7        5.35       26.23     18.36 o 
  -2   6   7     2211.05     2230.53     45.29 o 
  -1   6   7     3298.11     3528.66    108.89 o 
   0   6   7     1023.11     1004.13     42.95 o 
   1   6   7      190.42      182.98     24.20 o 
   2   6   7     1208.54     1282.61     58.58 o 
   3   6   7      834.12      840.82     25.51 o 
   4   6   7        2.03       13.69      9.27 o 
   5   6   7      486.76      521.51     22.23 o 
   6   6   7      606.51      574.06     18.67 o 
   7   6   7     8573.13     9279.25     68.30 o 
   8   6   7     2372.72     2396.56     52.51 o 
   9   6   7        0.16       -1.70      9.90 o 
  10   6   7        0.72        7.83      6.89 o 
  11   6   7       51.80       55.94     13.45 o 
  -4   7   7       85.86       46.92     18.36 o 
  -3   7   7     1929.27     1957.52     63.02 o 
  -2   7   7     1319.48     1310.53     49.69 o 
  -1   7   7        1.88       -3.73     18.40 o 
   0   7   7       68.65       61.25     30.86 o 
   1   7   7      500.32      511.27     31.91 o 
   2   7   7      438.27      451.20     17.42 o 
   3   7   7     1108.24     1098.43     28.75 o 
   4   7   7      397.30      372.27     20.23 o 
   5   7   7     1971.35     2037.87     33.06 o 
   6   7   7     2226.55     2333.00     57.96 o 
   7   7   7     5228.92     5500.31     53.24 o 
   8   7   7        0.75       -8.15      7.15 o 
   9   7   7     1691.31     1678.68     52.09 o 
  10   7   7       23.95       15.41      9.29 o 
  11   7   7      232.58      213.92     36.79 o 
  -4   8   7      271.62      226.45     39.71 o 
  -3   8   7       32.30       49.25     22.51 o 
  -2   8   7       55.40       32.43     13.74 o 
  -1   8   7     2998.32     3332.70     68.63 o 
   0   8   7      903.44      881.17     36.08 o 
   1   8   7      182.13      116.94     19.30 o 
   2   8   7     2337.41     2358.32     31.68 o 
   3   8   7      289.70      322.49     20.14 o 
   4   8   7     2212.04     2282.65     35.16 o 
   5   8   7     1339.86     1312.28     24.90 o 
   6   8   7       62.94       31.09      9.82 o 
   7   8   7      970.11      915.30     30.34 o 
   8   8   7      303.75      309.68     19.23 o 
   9   8   7      312.15      280.01     30.24 o 
  10   8   7        0.07       17.92      9.04 o 
  11   8   7      262.34      264.57     35.19 o 
  -3   9   7     1192.18     1264.55     91.44 o 
  -2   9   7     1358.78     1385.02    177.81 o 
  -1   9   7      793.30      721.33     37.77 o 
   0   9   7      241.08      225.10     24.11 o 
   1   9   7      572.50      561.59     28.62 o 
   2   9   7       22.80       29.59      8.81 o 
   3   9   7      152.29      119.98     16.46 o 
   4   9   7     2482.27     2357.57     41.07 o 
   5   9   7      117.48       97.87      9.84 o 
   6   9   7     2561.93     2551.84     37.38 o 
   7   9   7     1056.24     1066.22     27.12 o 
   8   9   7      764.80      733.91     23.03 o 
   9   9   7       64.19       44.14     11.18 o 
  10   9   7      115.10      103.02     16.51 o 
  -2  10   7       33.65       21.18     24.99 o 
  -1  10   7        1.42       14.14      9.91 o 
   0  10   7      337.41      365.10     31.91 o 
   1  10   7       97.74       91.13     13.34 o 
   2  10   7       64.45       53.79      9.43 o 
   3  10   7       24.40       14.65     10.44 o 
   4  10   7      392.84      385.99     14.53 o 
   5  10   7     3746.80     3898.61     50.14 o 
   6  10   7     1970.67     1968.40     33.79 o 
   7  10   7      376.46      359.77     31.62 o 
   8  10   7       55.21       44.41     10.22 o 
   9  10   7       10.66        9.61      6.50 o 
  10  10   7     1152.39     1062.67     48.79 o 
   0  11   7        5.79        8.69      9.94 o 
   1  11   7      334.00      298.71     30.46 o 
   2  11   7      849.71      857.38     28.28 o 
   3  11   7     1309.64     1367.22     21.02 o 
   4  11   7      795.26      772.40     17.09 o 
   5  11   7      720.10      714.70     18.37 o 
   6  11   7        1.83        5.53      7.14 o 
   7  11   7      115.64       96.02     12.50 o 
   8  11   7      484.42      420.40     19.50 o 
   9  11   7        5.16        6.21      8.07 o 
   1  12   7        0.38      -12.60     14.79 o 
   2  12   7      471.81      444.01     75.15 o 
   3  12   7     1775.07     1904.23     50.53 o 
   4  12   7      621.18      524.16     37.74 o 
   5  12   7      279.97      314.54     24.41 o 
   6  12   7       23.62       14.78      7.50 o 
   7  12   7      720.44      663.03     26.86 o 
   8  12   7        9.98       11.47     12.35 o 
  -3 -10   8      545.49      475.10     45.70 o 
  -2 -10   8       60.63       34.68      9.37 o 
  -1 -10   8       78.30       56.31     10.49 o 
   0 -10   8      577.30      461.20     70.09 o 
   1 -10   8     1640.14     1803.49     82.40 o 
   2 -10   8      169.70      118.32     34.24 o 
  -4  -9   8        0.32       -3.53      6.72 o 
  -3  -9   8       94.64       76.59     11.13 o 
  -2  -9   8        0.66        4.14      5.54 o 
  -1  -9   8     1055.45     1043.63     21.29 o 
   0  -9   8      553.51      496.61     68.42 o 
   1  -9   8        7.63       14.21      9.33 o 
   2  -9   8      102.16       91.95     25.72 o 
   3  -9   8      773.52      824.19     38.32 o 
   4  -9   8       80.50       85.54     17.19 o 
  -5  -8   8       62.93       60.47     13.98 o 
  -4  -8   8      122.69      113.11     20.65 o 
  -3  -8   8       45.61       47.14     11.15 o 
  -2  -8   8      517.43      483.39     23.39 o 
  -1  -8   8      844.85      860.79     27.58 o 
   0  -8   8      718.22      774.42     37.74 o 
   1  -8   8     3053.78     3277.59     75.26 o 
   2  -8   8      122.46      124.52     24.55 o 
   3  -8   8      133.78      121.46     30.09 o 
   4  -8   8        6.78       25.72     13.92 o 
   5  -8   8      829.33      843.28     39.05 o 
   6  -8   8      109.93      129.11     21.79 o 
  -6  -7   8        5.00       11.70      9.92 o 
  -5  -7   8      512.97      492.42     35.28 o 
  -4  -7   8      268.51      246.58     16.81 o 
  -3  -7   8      112.27       80.22      9.28 o 
  -2  -7   8       32.21       21.74      7.41 o 
  -1  -7   8      712.54      709.87     24.08 o 
   0  -7   8     2373.81     2292.16     20.25 o 
   1  -7   8      278.61      277.08     64.55 o 
   2  -7   8        6.39       -0.29     11.51 o 
   3  -7   8      505.69      477.81     66.67 o 
   4  -7   8      374.35      396.06     73.22 o 
   5  -7   8      228.25      206.63     19.96 o 
   6  -7   8       31.32       26.59     13.19 o 
   7  -7   8       60.59       42.41      7.38 o 
  -6  -6   8      417.42      406.85     32.72 o 
  -5  -6   8       24.63       24.41     11.73 o 
  -4  -6   8       28.18       24.68      7.70 o 
  -3  -6   8      106.02      115.46     12.99 o 
  -2  -6   8     2546.00     2646.33     60.84 o 
  -1  -6   8     1324.71     1368.07     31.51 o 
   0  -6   8       23.49       12.24      5.25 o 
   1  -6   8       97.50       65.65     17.49 o 
   2  -6   8      895.35      910.82     78.83 o 
   3  -6   8       20.53       18.80      9.33 o 
   4  -6   8        0.33       -3.50     12.31 o 
   5  -6   8        2.05      -12.75     11.88 o 
   6  -6   8      504.77      504.09     26.23 o 
   7  -6   8     1242.03     1226.31     32.02 o 
   8  -6   8      389.64      392.88     35.90 o 
  -6  -5   8      195.36      192.51     27.62 o 
  -5  -5   8       17.76        8.07      7.80 o 
  -4  -5   8       90.03       93.31     15.74 o 
  -3  -5   8     1155.88     1089.45     42.09 o 
  -2  -5   8     1546.60     1561.80     54.94 o 
  -1  -5   8        1.64        5.02      8.85 o 
   0  -5   8      138.76      140.38      9.58 o 
   1  -5   8        2.71       -8.60     16.61 o 
   2  -5   8      487.37      496.83    110.09 o 
   3  -5   8       52.36       53.70     15.88 o 
   4  -5   8     2167.75     2184.55     57.05 o 
   5  -5   8      372.82      376.61     78.91 o 
   6  -5   8     1308.79     1399.46     20.97 o 
   7  -5   8      551.83      566.76     23.06 o 
   8  -5   8      459.66      366.60     35.45 o 
  -6  -4   8      796.73      788.88     53.01 o 
  -5  -4   8      129.54      136.46     22.07 o 
  -4  -4   8      218.04      174.93     21.15 o 
  -3  -4   8     1678.00     1627.40     91.33 o 
  -2  -4   8     2921.09     3013.47     77.67 o 
  -1  -4   8     3523.23     3890.70     72.28 o 
   0  -4   8       10.39       15.36      4.95 o 
   2  -4   8      492.57      497.85     51.51 o 
   3  -4   8     1475.79     1548.63    111.62 o 
   4  -4   8      633.70      593.08     50.13 o 
   5  -4   8     1882.33     1868.41     52.24 o 
   6  -4   8       76.97       55.13      8.85 o 
   7  -4   8      980.00      919.34     64.04 o 
   8  -4   8      742.36      751.95     35.52 o 
   9  -4   8        0.26        2.47      5.77 o 
  -7  -3   8      358.11      293.92    100.62 o 
  -6  -3   8      165.71      132.94     22.44 o 
  -5  -3   8      106.99       82.60     18.29 o 
  -4  -3   8      271.50      256.59     26.61 o 
  -2  -3   8     2182.92     2296.46     52.46 o 
  -1  -3   8      779.22      809.98     63.68 o 
   0  -3   8        8.70       22.22      8.96 o 
   1  -3   8      918.91      942.55     10.58 o 
   2  -3   8      383.14      418.65     80.07 o 
   3  -3   8     1307.84     1406.41     46.99 o 
   4  -3   8      499.02      508.12     46.19 o 
   5  -3   8     1111.03     1090.17     43.75 o 
   6  -3   8     3148.41     3324.49     45.86 o 
   7  -3   8      614.12      612.02     36.36 o 
   8  -3   8      112.32       73.89     12.39 o 
   9  -3   8      120.13      108.01     17.03 o 
  10  -3   8      680.81      623.04    101.06 o 
  -7  -2   8       98.39       54.86     27.25 o 
  -6  -2   8       13.55       -7.85     15.77 o 
  -5  -2   8     1011.30     1110.22     45.46 o 
  -4  -2   8     3908.05     4027.36     88.34 o 
  -3  -2   8     2027.73     2066.19     40.50 o 
  -2  -2   8       14.33        2.48      6.27 o 
  -1  -2   8      108.81       86.85     28.05 o 
   0  -2   8      511.26      490.35     55.45 o 
   1  -2   8     1258.01     1186.45     23.90 o 
   2  -2   8      341.93      306.25      7.63 o 
   3  -2   8      891.14      912.57     83.13 o 
   4  -2   8     1727.48     1871.69    116.58 o 
   5  -2   8     6624.19     7127.56    168.67 o 
   6  -2   8       95.83       93.89     19.38 o 
   7  -2   8     2240.48     2296.34     51.51 o 
   8  -2   8       31.36       20.58      7.26 o 
   9  -2   8      627.65      602.42     43.57 o 
  10  -2   8      635.57      566.01     72.17 o 
  -7  -1   8       17.13       17.63     13.77 o 
  -6  -1   8      493.24      431.11    101.78 o 
  -5  -1   8     1654.84     1758.54     67.32 o 
  -4  -1   8     1568.39     1518.76     39.23 o 
  -3  -1   8     1019.70      985.48     38.59 o 
  -2  -1   8      869.64      792.71     41.60 o 
  -1  -1   8       36.78       39.78     24.55 o 
   0  -1   8      924.85      882.26     34.97 o 
   1  -1   8     1878.14     1781.87     29.88 o 
   2  -1   8     1356.38     1257.85     24.73 o 
   3  -1   8     1442.91     1430.99     25.51 o 
   4  -1   8     5960.92     6210.42     69.68 o 
   5  -1   8      266.61      241.78     25.87 o 
   6  -1   8      366.92      332.98     48.25 o 
   7  -1   8       21.08        6.05     16.17 o 
   8  -1   8       20.72       -1.82     13.41 o 
   9  -1   8       18.15        0.29     13.77 o 
  10  -1   8      374.38      368.33     71.33 o 
  -6   0   8       47.43       46.92     22.15 o 
  -5   0   8       88.05       70.53     22.15 o 
  -4   0   8     1673.03     1645.53     61.42 o 
  -3   0   8     1728.90     1755.86     50.04 o 
  -2   0   8      598.15      651.44     33.73 o 
  -1   0   8       26.49       23.39      9.47 o 
   0   0   8      435.53      422.32     20.44 o 
   1   0   8     1147.27     1116.84     25.95 o 
   2   0   8     4243.92     4252.85     43.35 o 
   3   0   8      529.59      438.35     13.26 o 
   4   0   8        3.74        4.54      7.12 o 
   5   0   8     1064.22      985.31     22.92 o 
   6   0   8      725.87      749.78     32.71 o 
   7   0   8      760.67      780.49     31.54 o 
   8   0   8       10.79       24.70     15.01 o 
   9   0   8      280.07      374.94     34.03 o 
  10   0   8     1569.23     1640.36     58.80 o 
  11   0   8      675.29      720.65     51.88 o 
  -6   1   8      706.26      599.56    118.69 o 
  -5   1   8      437.75      414.50    103.82 o 
  -4   1   8     1447.93     1491.29     52.90 o 
  -3   1   8      456.83      468.20    107.76 o 
  -2   1   8      504.95      572.89    115.34 o 
  -1   1   8       44.76       24.85      9.03 o 
   0   1   8      431.48      409.35     21.93 o 
   1   1   8     1367.41     1327.26     60.73 o 
   2   1   8      163.62      151.14     18.59 o 
   3   1   8     1946.54     1918.36     24.41 o 
   4   1   8     4649.99     4694.37     52.66 o 
   5   1   8        7.61       10.18     10.14 o 
   6   1   8        0.37       -2.18      7.90 o 
   7   1   8      360.98      386.02     30.96 o 
   8   1   8     2463.08     2417.93     50.14 o 
   9   1   8     1083.25     1132.68     47.29 o 
  10   1   8       62.32       73.88     25.36 o 
  11   1   8      202.31      178.43     26.67 o 
  -6   2   8      958.83      988.78    119.42 o 
  -5   2   8      159.03      157.16     33.66 o 
  -4   2   8       22.59       32.13     20.33 o 
  -3   2   8      190.24      157.45     40.22 o 
  -2   2   8      133.48      215.81     34.54 o 
  -1   2   8     1489.65     1443.20     44.74 o 
   0   2   8      838.46      824.92     37.09 o 
   2   2   8     2125.93     2128.93     68.93 o 
   3   2   8     7164.11     7380.68     50.36 o 
   4   2   8       27.03       15.99     13.68 o 
   6   2   8       36.15       31.54     11.45 o 
   7   2   8      279.08      339.32     45.61 o 
   8   2   8     1609.40     1594.73     46.72 o 
   9   2   8       14.36        7.17      8.03 o 
  10   2   8      470.26      440.62     37.74 o 
  11   2   8      509.83      517.52     38.18 o 
  -6   3   8       53.07       17.19     15.15 o 
  -5   3   8      811.46      828.56    169.91 o 
  -4   3   8      338.79      360.07     63.97 o 
  -3   3   8      195.86      202.48     45.46 o 
  -2   3   8        3.25       48.23     29.80 o 
  -1   3   8      370.69      362.91     34.17 o 
   0   3   8     1850.62     1979.16     55.08 o 
   1   3   8     7622.40     7968.73    124.66 o 
   2   3   8     2809.20     2772.55     67.72 o 
   3   3   8      575.60      622.06     20.05 o 
   4   3   8      269.09      287.61     15.71 o 
   5   3   8     1552.63     1578.12     51.62 o 
   6   3   8      178.99      162.08     15.38 o 
   7   3   8       87.62       81.32     18.50 o 
   8   3   8      144.23      115.97     20.60 o 
   9   3   8     2186.21     2247.65     45.93 o 
  10   3   8      979.58      950.94     38.01 o 
  11   3   8      179.65      146.06     22.32 o 
  -5   4   8     1028.66      995.84     89.25 o 
  -4   4   8       75.04       48.67     15.88 o 
  -3   4   8      855.19      835.92     46.41 o 
  -2   4   8        9.90      -18.87     18.00 o 
  -1   4   8      890.62      993.59     46.19 o 
   0   4   8     3218.33     3376.82     71.62 o 
   1   4   8       57.64       23.81     14.68 o 
   2   4   8     4330.09     4432.83     80.76 o 
   3   4   8     2306.88     2365.13     35.98 o 
   4   4   8       14.69       15.55      9.15 o 
   5   4   8       77.55       87.66     15.37 o 
   6   4   8      436.21      406.76     18.67 o 
   7   4   8     3932.09     4170.70     49.41 o 
   8   4   8      735.74      684.61     34.89 o 
   9   4   8      703.32      685.73     31.23 o 
  10   4   8      442.36      446.59     29.97 o 
  11   4   8      934.67      931.53     43.27 o 
  -5   5   8       44.75       40.73     19.74 o 
  -4   5   8      211.63      190.45     27.76 o 
  -3   5   8     1635.87     1760.36     59.89 o 
  -2   5   8       12.19      -23.97     17.56 o 
  -1   5   8      218.18      239.49     33.37 o 
   0   5   8       55.47       40.29     21.49 o 
   1   5   8     5775.75     6093.98     89.47 o 
   2   5   8     2412.38     2401.35     51.78 o 
   3   5   8     1432.28     1433.56     27.84 o 
   4   5   8       57.95       43.88     12.11 o 
   5   5   8      236.26      225.03     38.47 o 
   6   5   8     2035.46     2073.61     38.97 o 
   7   5   8     1221.59     1232.62     26.64 o 
   8   5   8       21.77       13.97      6.18 o 
   9   5   8      160.59      132.31     21.31 o 
  10   5   8      415.86      380.61     29.55 o 
  11   5   8      254.61      243.85     25.08 o 
  -4   6   8      170.44      225.79     35.48 o 
  -3   6   8      121.38       96.03     19.38 o 
  -2   6   8      299.45      261.64     29.22 o 
  -1   6   8     1367.09     1359.85     49.11 o 
   0   6   8     1203.51     1210.85     48.09 o 
   1   6   8        2.40       31.91     25.43 o 
   2   6   8       26.21       -6.45     25.50 o 
   3   6   8      632.77      652.91     26.54 o 
   4   6   8     1752.45     1714.76     37.37 o 
   5   6   8       82.28       83.06     15.89 o 
   6   6   8      457.71      509.84     28.07 o 
   7   6   8        2.07        4.44      7.32 o 
   8   6   8     2433.99     2459.34     42.66 o 
   9   6   8      278.71      246.55     23.82 o 
  10   6   8      145.98      133.32     15.24 o 
  11   6   8      210.32      183.18     23.96 o 
  -4   7   8      290.48      312.13     49.03 o 
  -3   7   8       12.19       -3.64     16.32 o 
  -2   7   8     1939.23     2099.16     65.87 o 
  -1   7   8     4098.52     4522.98     91.88 o 
   0   7   8        0.14        9.62     16.90 o 
   1   7   8      514.74      475.99     31.77 o 
   2   7   8      166.85      188.49     24.27 o 
   3   7   8      196.40      230.72     27.01 o 
   4   7   8       41.14       43.84     12.60 o 
   5   7   8      130.68      143.26     18.76 o 
   6   7   8     1032.63      954.66     28.59 o 
   7   7   8     1088.98     1068.03     28.33 o 
   8   7   8     2604.79     2639.58     42.02 o 
   9   7   8       64.59       56.43     12.51 o 
  10   7   8     1576.55     1626.10     42.49 o 
  11   7   8       40.29       17.99      8.99 o 
  -3   8   8      514.93      452.53     57.41 o 
  -2   8   8      387.52      433.00     39.64 o 
  -1   8   8       93.95       57.92     23.46 o 
   0   8   8     3096.29     3381.27     79.34 o 
   1   8   8      266.30      235.77     25.87 o 
   2   8   8      615.28      543.16     26.57 o 
   3   8   8      438.99      426.38     32.20 o 
   4   8   8      732.86      723.21     25.58 o 
   5   8   8     3589.26     3687.06     57.51 o 
   6   8   8     2259.07     2215.79     39.66 o 
   7   8   8      649.79      634.58     23.03 o 
   8   8   8      489.31      460.03     33.11 o 
   9   8   8      901.49      877.29     34.03 o 
  10   8   8      255.90      204.80     21.57 o 
  11   8   8        7.17        9.45      8.75 o 
  -2   9   8       46.51       31.48     18.07 o 
  -1   9   8     1630.93     1810.71     62.37 o 
   0   9   8      876.14      862.07     45.54 o 
   1   9   8        0.01      -13.41     15.01 o 
   2   9   8      919.75      900.03     60.73 o 
   3   9   8     1301.89     1367.72     33.81 o 
   4   9   8      609.23      599.86     23.64 o 
   5   9   8     1847.98     1815.99     46.86 o 
   6   9   8        8.96       10.18      7.08 o 
   7   9   8     1658.44     1679.15     62.59 o 
   8   9   8     1496.69     1501.13     33.55 o 
   9   9   8      183.90      164.92     14.64 o 
  10   9   8      521.72      478.50     48.38 o 
  -1  10   8       61.74       77.52     24.04 o 
   0  10   8        3.31        4.52     15.59 o 
   1  10   8      446.08      478.33     19.66 o 
   2  10   8     1098.25     1103.88     33.31 o 
   3  10   8      724.88      693.06     30.86 o 
   4  10   8       65.57       60.65     10.67 o 
   5  10   8      333.18      318.28     16.25 o 
   6  10   8     1317.17     1331.16     28.82 o 
   7  10   8      807.66      762.37     40.07 o 
   8  10   8      664.50      625.02     24.42 o 
   9  10   8     1310.84     1295.25     36.85 o 
  10  10   8      160.44      144.54     19.39 o 
   0  11   8       99.91       60.40     19.60 o 
   1  11   8       28.77       15.40      5.95 o 
   2  11   8      637.61      574.37     26.95 o 
   3  11   8     1190.63     1137.12     34.44 o 
   4  11   8     1527.14     1527.83     36.83 o 
   5  11   8      584.11      557.36     19.26 o 
   6  11   8      997.59      960.34     38.03 o 
   7  11   8      420.86      392.90     23.10 o 
   8  11   8     1436.74     1444.18     37.12 o 
   9  11   8      256.97      254.82     28.80 o 
   2  12   8      258.46      246.63     43.50 o 
   3  12   8      965.02     1000.94     62.29 o 
   4  12   8     2255.31     2289.90     71.55 o 
   5  12   8        2.26       -1.92      5.94 o 
   6  12   8      678.61      640.78     37.66 o 
   7  12   8      166.16      138.23     18.07 o 
  -3  -9   9      151.26      151.63     20.42 o 
  -2  -9   9      193.44      157.05     12.27 o 
  -1  -9   9      577.62      566.11     31.84 o 
   0  -9   9      506.75      402.48     50.27 o 
   1  -9   9      638.86      540.55     68.63 o 
   2  -9   9     1327.35     1322.91     86.41 o 
   3  -9   9       26.54       14.21      5.90 o 
  -4  -8   9      195.82      183.74     16.67 o 
  -3  -8   9      173.63      157.17     14.67 o 
  -2  -8   9      654.87      610.16     18.26 o 
  -1  -8   9      812.02      816.36     18.25 o 
   0  -8   9      379.90      311.26     80.29 o 
   1  -8   9      109.40       76.36     21.57 o 
   2  -8   9      760.75      692.31     74.75 o 
   3  -8   9      347.45      265.79     65.14 o 
   4  -8   9       16.88        7.29      7.29 o 
   5  -8   9        1.86        0.22     10.27 o 
  -5  -7   9       54.11       32.85     11.00 o 
  -4  -7   9      513.44      494.64     21.80 o 
  -3  -7   9      449.02      431.33     18.34 o 
  -2  -7   9       17.59        5.53      6.01 o 
  -1  -7   9      444.81      416.88     26.60 o 
   1  -7   9      990.32     1054.93     75.19 o 
   2  -7   9      621.67      623.02     88.60 o 
   3  -7   9        3.74       -0.44      6.78 o 
   4  -7   9       40.95       44.59     16.61 o 
   5  -7   9      808.03      874.83     40.07 o 
   6  -7   9      942.47      954.97     53.62 o 
  -5  -6   9      174.95      157.30     15.37 o 
  -4  -6   9      130.99      128.25     23.10 o 
  -3  -6   9       72.01       69.52      9.59 o 
  -2  -6   9        2.41        6.06      5.19 o 
  -1  -6   9      451.94      439.49     21.57 o 
   1  -6   9     1628.67     1693.62     84.59 o 
   2  -6   9      542.80      557.23     35.92 o 
   3  -6   9     1201.53     1345.21     54.72 o 
   4  -6   9       59.84       50.35     17.19 o 
   5  -6   9     1151.80     1104.48     55.08 o 
   6  -6   9      361.71      289.69     27.10 o 
   7  -6   9      252.60      239.71     26.59 o 
  -5  -5   9       30.48       27.27     14.61 o 
  -4  -5   9       43.77       40.86     12.37 o 
  -3  -5   9     1652.79     1578.06     85.54 o 
  -2  -5   9     1498.19     1530.13     33.26 o 
  -1  -5   9      552.62      553.05     18.49 o 
   0  -5   9     1918.90     1835.17     21.63 o 
   2  -5   9     1578.66     1608.38     88.67 o 
   3  -5   9        2.92        9.91      8.89 o 
   4  -5   9      237.86      178.51     35.05 o 
   5  -5   9       88.91       77.09     20.55 o 
   6  -5   9      715.61      768.89     38.54 o 
   7  -5   9      886.54      925.39     42.33 o 
   8  -5   9      506.93      538.81     39.35 o 
  -6  -4   9       47.28       29.64     13.04 o 
  -5  -4   9      262.55      212.08     26.06 o 
  -4  -4   9      273.00      215.50     24.61 o 
  -3  -4   9      361.40      323.51     24.71 o 
  -2  -4   9     1566.08     1671.54     48.45 o 
  -1  -4   9      378.03      391.77     54.13 o 
   0  -4   9     1732.27     1737.27     23.63 o 
   2  -4   9       17.61       42.99     16.76 o 
   3  -4   9      256.85      263.24     52.46 o 
   4  -4   9     2468.66     2468.77     83.06 o 
   5  -4   9      982.46     1021.71     45.32 o 
   7  -4   9      436.48      407.56     40.58 o 
   8  -4   9       52.83       27.31     14.06 o 
   9  -4   9      910.20      894.35     62.48 o 
  -6  -3   9      852.87      862.47     52.06 o 
  -5  -3   9      165.02      145.46     26.81 o 
  -4  -3   9        4.29        0.34      7.06 o 
  -3  -3   9      466.80      501.09     25.87 o 
  -2  -3   9      186.77      180.55     36.65 o 
  -1  -3   9     2169.26     2385.20     70.02 o 
   0  -3   9      487.68      488.74     35.12 o 
   1  -3   9     1525.41     1511.25     31.26 o 
   2  -3   9      670.41      739.31     39.49 o 
   3  -3   9      296.69      314.02     59.82 o 
   4  -3   9     2790.35     2866.95    126.70 o 
   5  -3   9       23.83       32.42     15.88 o 
   6  -3   9        3.81        0.84      3.93 o 
   7  -3   9       92.63       23.53     13.84 o 
   8  -3   9      987.50     1093.55     82.70 o 
   9  -3   9      126.71       92.81     17.01 o 
  -6  -2   9       85.27       40.22     21.42 o 
  -5  -2   9      119.95      103.82     26.16 o 
  -4  -2   9      149.81      151.19     21.92 o 
  -3  -2   9      792.24      740.66     28.58 o 
  -2  -2   9     1434.88     1441.89     43.79 o 
  -1  -2   9      251.94      284.81     60.91 o 
   0  -2   9     2198.32     2344.77     46.92 o 
   1  -2   9     1341.13     1261.27     27.32 o 
   2  -2   9       14.45        3.79      4.08 o 
   3  -2   9      732.59      686.70     65.14 o 
   4  -2   9       23.12       12.02     15.01 o 
   5  -2   9      405.42      397.22     14.96 o 
   6  -2   9      704.90      675.92     34.95 o 
   7  -2   9      102.74      104.71     28.31 o 
   8  -2   9      227.30      233.68     39.27 o 
   9  -2   9      165.99      219.83     51.99 o 
  10  -2   9      325.63      342.31     69.62 o 
  -6  -1   9      241.72      141.86     58.80 o 
  -5  -1   9      466.95      379.82     96.03 o 
  -4  -1   9     1169.23     1221.46     36.79 o 
  -3  -1   9     1379.16     1332.62     45.06 o 
  -2  -1   9      194.72      243.79     52.17 o 
  -1  -1   9       22.76       14.28     10.93 o 
   0  -1   9      102.75       94.86     19.74 o 
   1  -1   9      856.47      845.32     27.40 o 
   2  -1   9     1877.63     1954.29     24.11 o 
   3  -1   9     2028.06     2157.96     23.15 o 
   4  -1   9       37.54       42.37      9.76 o 
   5  -1   9     2793.44     2912.27     83.72 o 
   6  -1   9      586.23      608.16    107.47 o 
   7  -1   9      787.56      715.48     38.11 o 
   8  -1   9      616.67      667.98     37.74 o 
   9  -1   9      343.55      339.02     34.17 o 
  10  -1   9      167.59      148.05     39.49 o 
  -6   0   9        2.99       -5.03     16.83 o 
  -5   0   9      190.99      156.58     42.26 o 
  -4   0   9     1396.98     1425.72     66.01 o 
  -3   0   9     1094.53     1002.85     41.32 o 
  -2   0   9      627.75      596.06     83.79 o 
  -1   0   9       23.69       16.76     10.78 o 
   0   0   9        9.97        8.96     15.74 o 
   1   0   9      565.96      515.85     27.47 o 
   2   0   9     1981.82     2047.35     37.74 o 
   3   0   9     2922.93     3044.19     71.23 o 
   4   0   9        1.50        7.50      6.93 o 
   5   0   9       14.09        2.04      9.47 o 
   6   0   9      323.75      321.09     62.22 o 
   7   0   9     1885.47     1674.68    128.52 o 
   8   0   9      267.05      196.87     28.20 o 
   9   0   9      525.43      480.14     36.07 o 
  10   0   9      112.25      107.40     28.56 o 
  11   0   9      728.13      794.90     64.48 o 
  -6   1   9      143.68      117.96     31.11 o 
  -5   1   9       81.79       52.31     14.79 o 
  -4   1   9      682.41      690.34    135.88 o 
  -3   1   9     2381.67     2571.80    100.84 o 
  -2   1   9      430.22      499.02    108.56 o 
  -1   1   9     2049.12     2184.33     56.25 o 
   0   1   9     1455.36     1470.23     43.21 o 
   1   1   9      378.04      379.45     60.98 o 
   2   1   9     2182.02     2224.11     51.00 o 
   3   1   9      264.68      257.59     20.50 o 
   4   1   9      633.13      623.89     24.96 o 
   5   1   9     1574.03     1496.21     48.71 o 
   6   1   9       70.67       48.52     15.52 o 
   7   1   9        2.20        8.95      4.35 o 
   8   1   9      264.37      209.73     25.01 o 
   9   1   9     1935.93     1931.00     58.21 o 
  10   1   9      284.69      284.95     33.22 o 
  11   1   9       96.70      141.20     28.63 o 
  -5   2   9     1560.14     1431.25    123.35 o 
  -4   2   9      973.82     1082.69     48.74 o 
  -2   2   9      692.33      609.40     53.55 o 
  -1   2   9      863.63      859.38     40.22 o 
   0   2   9     1873.39     1839.49     50.71 o 
   1   2   9        2.40        3.35     14.57 o 
   2   2   9       17.33       31.69     13.84 o 
   3   2   9      395.92      395.91     22.55 o 
   4   2   9     5029.27     5401.20     59.73 o 
   5   2   9       41.22       40.13     11.74 o 
   6   2   9     4558.26     4888.53     54.05 o 
   7   2   9      849.20      905.38     33.77 o 
   8   2   9      733.40      739.05     30.53 o 
   9   2   9      650.06      671.24     80.98 o 
  10   2   9       92.81       53.40     14.48 o 
  11   2   9      253.37      241.38     27.69 o 
  -5   3   9      839.02      679.05    165.17 o 
  -4   3   9     1523.87     1572.02    123.57 o 
  -3   3   9      783.97      755.55     89.11 o 
  -2   3   9      421.39      427.90     33.88 o 
  -1   3   9      308.97      341.57     34.17 o 
   0   3   9     1586.60     1691.00     52.68 o 
   1   3   9     2461.23     2508.70     64.70 o 
   2   3   9     1509.05     1438.83     44.52 o 
   3   3   9      642.45      577.76     30.56 o 
   4   3   9       37.96       25.89     12.22 o 
   5   3   9     2385.36     2390.09     40.02 o 
   6   3   9     3219.68     3391.27     52.69 o 
   7   3   9       84.77      114.62     18.22 o 
   8   3   9       91.43       64.18     16.79 o 
   9   3   9        4.23       11.37      8.54 o 
  10   3   9     1403.90     1407.61     85.25 o 
  11   3   9      453.87      468.88    101.13 o 
  -5   4   9      270.94      199.71     67.47 o 
  -4   4   9     1624.71     1728.08     61.93 o 
  -3   4   9       47.77       16.32     16.98 o 
  -2   4   9      644.74      570.27     34.83 o 
  -1   4   9       77.38       47.07     19.23 o 
   0   4   9     1668.71     1754.02     54.43 o 
   1   4   9     1699.73     1757.45     51.37 o 
   2   4   9        7.74      -23.10     16.61 o 
   3   4   9       75.89       41.03     12.49 o 
   4   4   9     2686.19     2723.66     58.96 o 
   5   4   9      529.34      507.97     28.05 o 
   6   4   9      333.65      357.08     26.66 o 
   7   4   9        2.94       13.67      7.81 o 
   8   4   9     1252.97     1289.99     40.32 o 
   9   4   9      937.51      999.95     31.97 o 
  10   4   9      201.89      215.31     35.77 o 
  11   4   9       53.83       23.53      9.59 o 
  -4   5   9      115.71       75.92     25.50 o 
  -3   5   9      406.53      409.18     34.75 o 
  -2   5   9     1552.11     1709.94     59.38 o 
  -1   5   9     2253.78     2375.22     63.24 o 
   0   5   9      336.61      351.33     32.93 o 
   1   5   9      413.66      345.65     29.07 o 
   2   5   9      903.47      938.21     42.19 o 
   3   5   9     3919.25     4133.47    109.25 o 
   4   5   9       28.73        8.40     10.27 o 
   5   5   9       49.86       42.58     10.96 o 
   6   5   9       20.69       19.88     17.63 o 
   7   5   9     3225.75     3298.85     49.46 o 
   8   5   9     1170.50     1026.59     82.11 o 
   9   5   9        8.71        1.48     11.11 o 
  10   5   9      131.80      122.04     17.23 o 
  11   5   9      755.84      725.62    136.58 o 
  -4   6   9       50.61       50.13     21.57 o 
  -3   6   9      762.29      779.45     44.23 o 
  -2   6   9     1130.30     1136.90     51.37 o 
  -1   6   9        7.09        4.15     14.35 o 
   0   6   9        9.00        9.11     16.39 o 
   1   6   9      910.72      971.15     42.62 o 
   2   6   9     1353.55     1336.54     44.95 o 
   3   6   9       23.81       23.42     24.01 o 
   4   6   9     2588.93     2668.09     56.79 o 
   5   6   9     1115.34     1155.21     38.00 o 
   6   6   9      942.24      897.91     26.79 o 
   7   6   9     2685.36     2717.29     45.99 o 
   8   6   9       69.19       54.77      9.61 o 
   9   6   9      851.84      760.47     30.66 o 
  10   6   9      428.15      399.52     32.17 o 
  11   6   9      130.10      123.29     29.07 o 
  -3   7   9       26.61        6.27     17.63 o 
  -2   7   9        2.87       -8.23     15.88 o 
  -1   7   9      983.91     1071.40     48.96 o 
   0   7   9     1884.54     1959.92     60.04 o 
   1   7   9      243.40      257.92     29.22 o 
   2   7   9       19.03        5.83     15.15 o 
   3   7   9     3786.32     3937.77     61.49 o 
   4   7   9     1419.51     1488.62     42.47 o 
   5   7   9       86.70       71.42     23.32 o 
   6   7   9     1448.32     1385.59     62.70 o 
   7   7   9      260.19      225.61     16.99 o 
   8   7   9     1137.85     1199.80     32.65 o 
   9   7   9      277.65      269.72     27.25 o 
  10   7   9        3.93        5.71      9.62 o 
  11   7   9     1135.37     1107.66    132.93 o 
  -2   8   9     1020.61     1031.91     74.32 o 
  -1   8   9      657.11      624.99     40.66 o 
   0   8   9      165.15      127.21     25.14 o 
   1   8   9      421.17      407.80     31.04 o 
   2   8   9     1288.97     1282.33     47.87 o 
   3   8   9      361.12      341.24     27.18 o 
   4   8   9      356.29      319.07     35.30 o 
   5   8   9      154.74      137.44     21.89 o 
   6   8   9     1047.78     1005.56     65.57 o 
   7   8   9      307.57      312.26     20.91 o 
   8   8   9      596.45      575.99     25.16 o 
   9   8   9      241.11      230.94     15.67 o 
  10   8   9     1242.98     1208.33     48.89 o 
  -1   9   9       66.28       48.89     19.38 o 
   0   9   9     1574.60     1645.32     60.11 o 
   1   9   9      742.50      762.62     43.35 o 
   2   9   9       21.67       13.10      7.31 o 
   3   9   9      591.36      557.73     32.88 o 
   4   9   9      768.69      744.80     26.97 o 
   5   9   9     1371.35     1289.48     43.53 o 
   6   9   9     1531.38     1549.91     46.08 o 
   7   9   9       49.18       36.20     10.98 o 
   8   9   9      189.62      193.18     17.31 o 
   9   9   9      398.41      399.96     26.41 o 
  10   9   9     1466.59     1404.38    133.01 o 
   0  10   9        1.54       30.89     29.14 o 
   1  10   9       36.95       70.53     25.43 o 
   2  10   9     1864.05     2097.46     50.49 o 
   3  10   9      709.02      729.02     33.34 o 
   4  10   9      714.98      671.29     42.44 o 
   5  10   9     2892.15     2966.47     45.46 o 
   6  10   9       71.77       73.98     13.81 o 
   7  10   9     1312.01     1361.82     33.37 o 
   8  10   9      114.60       91.85     14.84 o 
   9  10   9       16.14       13.23     11.28 o 
   2  11   9      148.06      115.14     18.13 o 
   3  11   9      419.14      341.70     26.92 o 
   4  11   9        0.19        6.44      7.52 o 
   5  11   9      362.44      347.72     20.43 o 
   6  11   9      235.37      256.14     36.03 o 
   7  11   9      325.55      312.97     35.34 o 
   8  11   9      720.60      635.21     38.37 o 
   4  12   9      440.01      442.24     40.55 o 
   5  12   9      603.83      609.21     32.49 o 
   6  12   9       64.26       24.61      9.06 o 
   0  -9  10      192.08      126.19     38.18 o 
   1  -9  10      257.14      199.42     60.62 o 
  -2  -8  10       72.41       63.83      7.97 o 
  -1  -8  10      246.33      202.46     18.03 o 
   0  -8  10     1206.42     1128.67     67.03 o 
   1  -8  10       69.76       54.28     23.02 o 
   2  -8  10       45.46       25.79     13.26 o 
   3  -8  10      154.22      113.22     32.06 o 
   4  -8  10     1083.57      960.65    115.77 o 
  -3  -7  10     1207.38     1216.44     36.56 o 
  -2  -7  10     1030.80     1036.17     24.88 o 
  -1  -7  10      344.88      283.94     25.50 o 
   1  -7  10        0.22        1.17      5.46 o 
   2  -7  10      427.63      375.74     90.93 o 
   3  -7  10      194.83      171.73     41.38 o 
   4  -7  10       47.99       56.98     18.72 o 
   5  -7  10      302.50      266.81     62.15 o 
   6  -7  10      645.14      645.46     51.07 o 
  -4  -6  10      624.62      610.35     28.56 o 
  -3  -6  10      993.28     1026.25     33.80 o 
  -2  -6  10        2.70        4.01      7.47 o 
  -1  -6  10        0.41       -1.21      3.46 o 
   1  -6  10      631.03      588.27     67.18 o 
   2  -6  10      270.65      221.42     49.76 o 
   3  -6  10      572.63      513.44     64.55 o 
   4  -6  10     1882.32     1941.56    104.92 o 
   5  -6  10      490.05      482.91     82.99 o 
   6  -6  10      146.12      169.47     27.25 o 
   7  -6  10      182.63      186.16     28.05 o 
  -4  -5  10        5.14        3.36     11.44 o 
  -3  -5  10      109.12       62.88     31.40 o 
  -2  -5  10      511.43      471.48     23.09 o 
  -1  -5  10     1431.37     1435.43     39.31 o 
   0  -5  10      140.22      118.74      6.32 o 
   2  -5  10      192.28      204.01     52.02 o 
   3  -5  10     3557.15     3581.05    142.22 o 
   4  -5  10      180.86      155.77     37.89 o 
   5  -5  10        1.66       24.19     10.56 o 
   6  -5  10       41.22       49.18     16.98 o 
   7  -5  10      181.47      173.48     28.05 o 
   8  -5  10      474.39      512.35     67.69 o 
  -5  -4  10      205.10      168.16     25.81 o 
  -4  -4  10       95.66       82.08     18.80 o 
  -3  -4  10      581.96      563.04     33.85 o 
  -2  -4  10     1485.20     1581.20     56.61 o 
  -1  -4  10     1728.65     1768.30     63.02 o 
   0  -4  10        8.80        3.08      3.83 o 
   2  -4  10     1101.99     1141.20     55.66 o 
   3  -4  10      561.46      507.98    111.91 o 
   4  -4  10      190.25      182.80     39.27 o 
   6  -4  10       60.31       56.17     15.66 o 
   7  -4  10      445.42      494.72     34.54 o 
   8  -4  10       42.80       17.12     16.98 o 
  -5  -3  10     1505.10     1593.19     61.83 o 
  -4  -3  10     1465.70     1393.24     49.51 o 
  -3  -3  10      206.26      175.61     25.02 o 
  -2  -3  10      107.39       93.48     26.81 o 
  -1  -3  10        5.70        1.89     12.46 o 
   0  -3  10     2616.58     2650.49     49.91 o 
   1  -3  10     3404.23     3535.29     34.97 o 
   2  -3  10      390.75      387.76     34.10 o 
   3  -3  10     1874.24     1864.26     90.20 o 
   4  -3  10      541.02      558.76    118.40 o 
   5  -3  10     1634.81     1684.29     58.94 o 
   6  -3  10      448.55      369.33     82.55 o 
   7  -3  10      360.60      306.46     37.27 o 
   8  -3  10      390.47      396.62     59.74 o 
   9  -3  10     1077.35     1137.41     60.00 o 
  -5  -2  10      340.49      251.66     80.07 o 
  -4  -2  10      229.51      176.67     25.58 o 
  -3  -2  10      238.78      239.09     28.13 o 
  -2  -2  10       90.54       81.46     30.60 o 
  -1  -2  10      345.84      347.32     79.64 o 
   0  -2  10     2042.94     2146.37     44.52 o 
   1  -2  10     2445.07     2525.90     40.07 o 
   2  -2  10     4166.34     4362.18     35.77 o 
   3  -2  10      456.32      446.77     97.49 o 
   4  -2  10     1609.72     1664.11     58.36 o 
   5  -2  10       51.86       20.18     12.24 o 
   6  -2  10      896.62      872.57     29.29 o 
   7  -2  10      287.82      256.92     28.90 o 
   8  -2  10      123.47      115.38     16.72 o 
   9  -2  10       11.15        1.72      5.13 o 
  -5  -1  10       44.48       18.72     16.54 o 
  -4  -1  10      718.14      625.72     81.53 o 
  -3  -1  10      911.49      903.89     40.04 o 
  -2  -1  10      798.74      732.68     85.76 o 
  -1  -1  10      231.22      248.74     54.50 o 
   0  -1  10     3084.80     3312.34     57.27 o 
   1  -1  10     2486.22     2569.25     47.29 o 
   2  -1  10      762.36      758.03     23.46 o 
   3  -1  10      221.33      180.24     16.07 o 
   4  -1  10      149.29      170.42     43.50 o 
   5  -1  10       47.67       84.30     26.16 o 
   6  -1  10      837.34      827.17     53.33 o 
   7  -1  10      215.27      178.21     27.40 o 
   8  -1  10      140.17      165.90     27.69 o 
   9  -1  10      858.96      868.49     45.32 o 
  10  -1  10     1117.27     1187.31    164.52 o 
  -5   0  10       82.93       97.34     23.46 o 
  -4   0  10      329.51      308.85     88.52 o 
  -3   0  10      789.63      722.33     80.22 o 
  -2   0  10      387.40      408.09     98.94 o 
  -1   0  10     2070.42     2027.90     54.86 o 
   0   0  10     1011.96     1005.83     37.38 o 
   1   0  10        6.76       -0.51     11.95 o 
   2   0  10      113.71       94.50     18.72 o 
   3   0  10        0.99       -4.44      7.14 o 
   4   0  10     2158.84     2222.04     32.09 o 
   5   0  10      894.29      980.54    101.93 o 
   6   0  10        9.46       13.19     10.93 o 
   7   0  10      114.79      117.45     19.31 o 
   8   0  10     2982.68     3437.81     78.62 o 
   9   0  10      414.65      416.68     35.05 o 
  10   0  10       48.36       40.29     18.51 o 
  -5   1  10      299.76      183.31     56.90 o 
  -4   1  10       54.48       21.93     20.40 o 
  -3   1  10        1.29       20.76     11.51 o 
  -2   1  10     1182.96     1215.01     54.13 o 
  -1   1  10     2066.54     2093.40     57.27 o 
   0   1  10     1727.45     1844.15     51.37 o 
   1   1  10     1080.45     1024.26     35.48 o 
   2   1  10      198.03      194.68     22.00 o 
   3   1  10     2132.26     2120.85     36.29 o 
   4   1  10      334.12      315.43     20.89 o 
   5   1  10       54.53       65.83     14.44 o 
   6   1  10     1439.08     1518.69     55.01 o 
   7   1  10     4029.46     4159.85     98.14 o 
   8   1  10      909.72      878.88     31.53 o 
   9   1  10       81.92       68.34     24.34 o 
  10   1  10      121.39      107.03     23.75 o 
  11   1  10      275.40      256.76     46.70 o 
  -4   2  10      100.71      106.96     22.44 o 
  -3   2  10      538.96      500.33    115.34 o 
  -2   2  10       78.43       42.19     24.34 o 
  -1   2  10     1890.35     1925.17     55.52 o 
   0   2  10     1024.85     1057.63     41.46 o 
   1   2  10      576.66      586.45     63.53 o 
   2   2  10     1844.62     1784.99     45.54 o 
   3   2  10      283.76      277.72     29.22 o 
   4   2  10      321.61      342.73     24.36 o 
   5   2  10     1194.78     1219.46     37.44 o 
   6   2  10      604.82      575.37     23.88 o 
   7   2  10       86.74       65.21     19.53 o 
   8   2  10     1127.49     1133.98     33.16 o 
   9   2  10     1133.91     1191.78     44.84 o 
  10   2  10       77.84      107.10     24.70 o 
  11   2  10      139.73      120.58     24.41 o 
  -4   3  10      395.70      277.81     73.44 o 
  -3   3  10      301.61      278.32     28.27 o 
  -1   3  10     2407.09     2626.22     66.96 o 
   0   3  10      496.10      537.56     35.99 o 
   1   3  10      168.98      187.76     27.10 o 
   2   3  10       21.99       -4.15     15.66 o 
   3   3  10      391.84      410.39     22.10 o 
   4   3  10     1149.55     1184.71     48.42 o 
   5   3  10       10.46        7.81      9.67 o 
   6   3  10      304.32      295.57     21.54 o 
   7   3  10     3803.42     3993.19     64.58 o 
   8   3  10     1803.03     1865.97     44.92 o 
   9   3  10       63.35       41.06     14.46 o 
  10   3  10      193.52      204.21     26.41 o 
  11   3  10      390.93      365.08     51.40 o 
  -4   4  10      384.08      323.13     47.36 o 
  -3   4  10     1280.25     1443.13     59.38 o 
  -2   4  10      341.27      335.23     32.79 o 
   0   4  10      306.82      254.13     25.87 o 
   1   4  10      110.54      128.38     24.99 o 
   2   4  10     2059.28     2177.26     54.43 o 
   3   4  10      162.09      158.37     19.21 o 
   4   4  10       99.81       98.98     18.98 o 
   5   4  10     1882.77     1965.90     58.94 o 
   6   4  10     4534.15     4719.79     54.32 o 
   7   4  10       12.45        5.79      8.22 o 
   8   4  10        0.09       -7.87     13.62 o 
   9   4  10      472.40      458.30     58.32 o 
  10   4  10      450.54      448.59     49.69 o 
  11   4  10      568.84      601.45    129.03 o 
  -3   5  10        1.74       -6.56     16.10 o 
  -2   5  10     1067.85     1227.32     53.19 o 
  -1   5  10      185.33      193.88     26.74 o 
   0   5  10      117.27      124.23     24.63 o 
   1   5  10      163.46      143.75     23.02 o 
   2   5  10      117.36       73.30     17.56 o 
   3   5  10     1196.02     1270.42     69.40 o 
   4   5  10     1619.11     1682.95     38.69 o 
   5   5  10      362.31      326.52     26.09 o 
   6   5  10      301.98      276.27     22.06 o 
   7   5  10      506.67      454.40     26.27 o 
   8   5  10      161.91      161.76     15.28 o 
   9   5  10       55.36       53.14     14.70 o 
  10   5  10      396.81      366.04     49.76 o 
  11   5  10      110.80       59.76     23.57 o 
  -3   6  10      461.88      437.74     61.57 o 
  -2   6  10      767.09      779.89     43.79 o 
  -1   6  10      364.42      355.04     34.10 o 
   0   6  10      172.39      163.28     25.79 o 
   1   6  10      784.23      731.51     39.49 o 
   2   6  10       18.01       17.41     15.30 o 
   3   6  10      952.26      961.87     41.13 o 
   4   6  10        0.27      -16.67     11.11 o 
   5   6  10      462.22      455.51     31.48 o 
   6   6  10      810.47      808.92     30.29 o 
   7   6  10      199.72      188.77     28.49 o 
   8   6  10       96.47       96.72     15.69 o 
   9   6  10      140.41      135.10     18.24 o 
  10   6  10      511.56      540.46     82.11 o 
  11   6  10      484.58      520.44    119.27 o 
  -2   7  10       60.34       37.09     25.50 o 
  -1   7  10       66.19       73.81     22.37 o 
   0   7  10       59.46       70.67     23.90 o 
   1   7  10      187.38      280.29     30.46 o 
   2   7  10       75.76       25.79     15.23 o 
   3   7  10       78.95       42.94     14.10 o 
   4   7  10     3277.54     3357.88     60.88 o 
   5   7  10     3289.55     3497.56    120.00 o 
   6   7  10       10.17        9.38      3.84 o 
   7   7  10      357.37      291.37     62.80 o 
   8   7  10       78.76       73.06     12.38 o 
   9   7  10      742.68      684.06     26.53 o 
  10   7  10      139.85      127.71     26.45 o 
  -1   8  10      650.70      624.41     44.37 o 
   0   8  10      495.19      489.03     37.60 o 
   1   8  10        2.03      -15.15     15.23 o 
   2   8  10      388.20      353.44     34.10 o 
   3   8  10     2201.07     2357.14     51.63 o 
   4   8  10     1004.75     1084.31     42.40 o 
   5   8  10      764.55      722.08     29.98 o 
   6   8  10        5.05       -2.59     12.35 o 
   7   8  10      146.94      145.08     15.56 o 
   8   8  10      107.74      109.95     17.05 o 
   9   8  10      952.72      971.02     30.53 o 
  10   8  10      446.06      409.69     34.90 o 
   0   9  10       69.07       50.71     25.14 o 
   1   9  10     1268.04     1432.35     57.78 o 
   2   9  10     1379.33     1408.32     53.26 o 
   3   9  10       80.66       85.51     15.90 o 
   4   9  10        0.75       -3.84      8.23 o 
   5   9  10      429.26      392.97     25.87 o 
   6   9  10      428.93      397.40     36.65 o 
   7   9  10       20.31        8.30      8.50 o 
   8   9  10      208.87      152.73     16.76 o 
   9   9  10     1195.27     1227.28     42.88 o 
  10   9  10     1113.13     1106.08     76.43 o 
   1  10  10      282.34      254.21     43.93 o 
   2  10  10       16.01        7.78      5.94 o 
   3  10  10     1763.63     1698.45     50.15 o 
   4  10  10      610.42      666.42     71.48 o 
   5  10  10        9.71        4.03     13.30 o 
   6  10  10      690.09      678.65     30.86 o 
   7  10  10        0.52        7.56      8.15 o 
   8  10  10     1485.79     1479.27     53.55 o 
   9  10  10      618.13      588.71     35.11 o 
   3  11  10      470.66      425.93     43.97 o 
   4  11  10       47.18       24.18      9.84 o 
   5  11  10       97.08       83.98     26.56 o 
   6  11  10       16.94       11.14     11.15 o 
   7  11  10      169.54      179.01     18.55 o 
   0  -8  11       66.33       65.43     18.94 o 
   1  -8  11      761.42      680.00     98.94 o 
   2  -8  11      118.87       83.42     31.69 o 
  -2  -7  11      387.16      331.28     32.71 o 
  -1  -7  11      224.52      175.88      9.33 o 
   1  -7  11      243.29      173.26     48.01 o 
   2  -7  11      206.24      183.75     51.15 o 
   3  -7  11      474.22      333.70     87.36 o 
   4  -7  11      543.22      354.83     96.03 o 
   5  -7  11     1154.82      975.01    117.01 o 
  -3  -6  11      933.19      916.16     38.55 o 
  -2  -6  11      607.59      527.35     21.48 o 
  -1  -6  11      152.86      133.31     16.47 o 
   1  -6  11       44.65       30.67     11.37 o 
   2  -6  11     1823.55     1811.94     57.78 o 
   3  -6  11      534.22      396.50     91.73 o 
   4  -6  11       23.40       23.17     10.13 o 
   5  -6  11      669.32      694.13     77.09 o 
   6  -6  11      923.32      947.25     80.87 o 
  -3  -5  11      192.99      150.19     13.30 o 
  -2  -5  11        2.39        4.69      5.50 o 
  -1  -5  11       21.17        4.32      6.19 o 
   0  -5  11     1035.96      967.71     22.99 o 
   2  -5  11      195.33      155.05     41.97 o 
   3  -5  11       53.36       46.70     20.76 o 
   4  -5  11     2692.44     2905.06     70.67 o 
   5  -5  11      936.18      943.60     48.01 o 
   6  -5  11      126.41      107.69     31.04 o 
   7  -5  11       74.17       12.24     13.70 o 
  -4  -4  11        1.57        6.60     12.24 o 
  -3  -4  11       21.60       13.71     10.22 o 
  -2  -4  11       60.56       50.20     17.34 o 
  -1  -4  11       59.89       70.31     18.21 o 
   0  -4  11      120.77      104.88     18.29 o 
   2  -4  11      813.95      775.59     44.30 o 
   4  -4  11     1717.62     1923.20     93.41 o 
   5  -4  11      145.61      124.30     26.16 o 
   6  -4  11      546.06      484.66    109.73 o 
   7  -4  11        3.42       -4.81     12.75 o 
   8  -4  11      604.71      612.46     51.37 o 
  -4  -3  11      716.01      665.00     45.50 o 
  -3  -3  11       71.98       64.77     34.83 o 
  -2  -3  11      210.39      210.86     56.61 o 
  -1  -3  11      226.74      185.43     43.64 o 
   0  -3  11     1062.92     1032.13     28.42 o 
   1  -3  11      753.74      711.91     18.72 o 
   2  -3  11      461.40      404.08     33.52 o 
   3  -3  11     1661.37     1630.31     81.75 o 
   4  -3  11      585.79      546.16    121.60 o 
   5  -3  11      583.43      602.62     52.82 o 
   6  -3  11      131.44       60.76     19.09 o 
   7  -3  11      154.53      128.96     26.45 o 
   8  -3  11       10.62        7.21     14.13 o 
  -4  -2  11      189.29      142.88     45.97 o 
  -3  -2  11       84.84       57.31     20.95 o 
  -2  -2  11      191.10      153.08     37.74 o 
  -1  -2  11      259.02      273.15     24.48 o 
   0  -2  11      879.79      887.65     29.58 o 
   1  -2  11      224.09      201.60     17.12 o 
   2  -2  11       24.65       25.28      7.29 o 
   3  -2  11      526.45      526.85    114.32 o 
   4  -2  11      138.56       95.59     21.57 o 
   5  -2  11       89.42       46.85     20.33 o 
   6  -2  11      145.67      145.28     26.96 o 
   7  -2  11      159.49      134.56     24.48 o 
   8  -2  11      636.88      644.24     81.24 o 
   9  -2  11      967.28      917.70     55.15 o 
  -4  -1  11      156.80      139.60     34.10 o 
  -3  -1  11      274.92      226.81     70.24 o 
  -2  -1  11      243.39      207.14     59.16 o 
  -1  -1  11      132.20      131.51     22.95 o 
   0  -1  11      270.67      263.46     23.24 o 
   1  -1  11     1273.51     1211.87     33.37 o 
   2  -1  11     2714.87     2800.58     49.54 o 
   3  -1  11      354.96      312.62     26.30 o 
   4  -1  11       97.54       46.78     28.71 o 
   5  -1  11       85.48       46.99     18.94 o 
   6  -1  11      100.12       92.09     24.92 o 
   7  -1  11     2760.08     3138.35    102.00 o 
   8  -1  11      119.20      136.98     28.49 o 
   9  -1  11      114.63      123.28     28.71 o 
  -4   0  11       55.02       61.86     16.90 o 
  -3   0  11      334.26      331.66     74.39 o 
  -2   0  11      172.19      154.75     32.86 o 
  -1   0  11      451.68      463.39     28.93 o 
   0   0  11      839.16      827.03     35.48 o 
   1   0  11     2114.82     2186.01     49.98 o 
   2   0  11     2388.93     2519.56     46.48 o 
   3   0  11     1023.83     1001.01     29.55 o 
   4   0  11       26.09       13.09      6.70 o 
   5   0  11      228.03      161.53     31.84 o 
   6   0  11     1232.78     1182.73     51.44 o 
   7   0  11       41.67       24.55      8.89 o 
   8   0  11      864.13      870.96     44.44 o 
   9   0  11     1125.30     1182.88     52.60 o 
  10   0  11      259.35      350.96     47.50 o 
  -3   1  11       31.11       26.01     11.29 o 
  -2   1  11      888.47      955.41     42.19 o 
  -1   1  11     3437.78     3879.77     75.85 o 
   0   1  11     2153.64     2195.19     52.90 o 
   1   1  11        0.34       -2.48     11.88 o 
   2   1  11      211.83      209.91     20.40 o 
   3   1  11      189.65      204.06     16.55 o 
   4   1  11        9.90        2.69      7.80 o 
   5   1  11      224.26      185.73     28.67 o 
   6   1  11      198.28      236.79     39.85 o 
   7   1  11     1158.47     1253.99    103.97 o 
   8   1  11     2780.64     3115.91     83.06 o 
   9   1  11      300.38      297.85     30.24 o 
  10   1  11       37.65       52.46     25.21 o 
  -4   2  11      368.81      274.97     89.91 o 
  -3   2  11      188.53      187.10     29.44 o 
  -2   2  11      976.35      984.04     44.01 o 
  -1   2  11      506.67      487.07     32.71 o 
   0   2  11     2104.62     2146.08     58.07 o 
   1   2  11      854.89      836.50     38.11 o 
   2   2  11      172.85      188.27     22.73 o 
   3   2  11      764.18      762.62     33.52 o 
   4   2  11       67.10       80.42     14.31 o 
   5   2  11     1825.52     1890.18     34.30 o 
   6   2  11     2584.07     2634.37     47.39 o 
   7   2  11      484.84      416.25     96.10 o 
   8   2  11      223.33      218.00     38.25 o 
   9   2  11       16.59       23.98     11.64 o 
  10   2  11      777.09      872.64     49.11 o 
  -3   3  11       11.12       11.15     15.45 o 
  -2   3  11      167.37      159.85     28.12 o 
  -1   3  11      857.40      883.50     42.48 o 
   0   3  11     2979.06     3438.24     73.37 o 
   1   3  11     1202.34     1260.76     43.13 o 
   2   3  11     1164.22     1016.46     38.40 o 
   3   3  11        3.49       -5.19      9.50 o 
   4   3  11      100.83      110.59     16.13 o 
   5   3  11     4152.37     4471.56     67.62 o 
   6   3  11       22.24       15.83      6.93 o 
   7   3  11     1016.68     1003.29     41.97 o 
   8   3  11      269.05      282.62     55.23 o 
   9   3  11      366.23      382.51     32.79 o 
  10   3  11       55.96       71.63     42.95 o 
  -3   4  11      945.19     1005.75     63.61 o 
  -2   4  11     1202.03     1219.16     52.68 o 
  -1   4  11     1318.24     1379.52     51.66 o 
   0   4  11       82.50       77.74     19.02 o 
   1   4  11       17.95        9.03     15.59 o 
   2   4  11        0.55        3.50     14.50 o 
   3   4  11      481.34      501.64     23.50 o 
   4   4  11      245.94      270.38     25.00 o 
   5   4  11       75.04       53.04     13.22 o 
   6   4  11      958.91      931.45     33.65 o 
   7   4  11     4149.35     4330.88    112.57 o 
   8   4  11       31.21       34.32      9.84 o 
  10   4  11       17.62       18.75     13.92 o 
  11   4  11      363.46      353.66     51.22 o 
  -2   5  11      501.74      486.41     36.43 o 
  -1   5  11      377.78      339.89     32.35 o 
   0   5  11        2.37      -15.96     15.59 o 
   2   5  11      356.19      326.78     29.22 o 
   3   5  11       62.87       37.31     11.77 o 
   4   5  11     1105.65     1040.31     46.45 o 
   5   5  11     3148.77     3236.55     58.17 o 
   6   5  11     2251.86     2259.81     55.30 o 
   7   5  11     1141.92     1096.97     41.46 o 
   8   5  11      208.12      184.80     15.46 o 
   9   5  11      529.55      548.56     36.72 o 
  10   5  11       99.39       64.50     13.44 o 
  -2   6  11      716.69      632.79     55.08 o 
  -1   6  11      892.89      889.32     80.58 o 
   0   6  11      151.01      158.47     26.67 o 
   1   6  11      166.54      183.97     26.67 o 
   3   6  11     2393.97     2456.61     85.39 o 
   4   6  11     3826.70     3930.96     64.31 o 
   5   6  11      416.32      359.32     20.25 o 
   6   6  11      399.47      370.15     27.39 o 
   7   6  11      306.01      281.81     22.71 o 
   8   6  11      792.15      798.13     44.01 o 
   9   6  11        4.89        7.29     13.62 o 
  10   6  11       17.17       -6.92     13.26 o 
  -1   7  11       23.96        6.63     16.76 o 
   0   7  11      141.73      120.66     28.05 o 
   1   7  11        3.47       17.19     15.81 o 
   2   7  11      383.25      430.24     32.86 o 
   3   7  11      901.05     1009.83     34.94 o 
   4   7  11      106.05       53.47     30.71 o 
   5   7  11      994.49      943.82     85.17 o 
   6   7  11     2465.54     2375.95     91.58 o 
   7   7  11       11.66        6.81      7.44 o 
   8   7  11       18.18       25.03     11.49 o 
   9   7  11        9.06        8.49      9.25 o 
  10   7  11     1156.86     1172.97     66.16 o 
   0   8  11      555.01      558.69     64.92 o 
   1   8  11      482.30      465.28     40.51 o 
   2   8  11        0.57        6.92     15.66 o 
   3   8  11       80.32       78.06     11.44 o 
   4   8  11     1704.45     1821.56     46.88 o 
   5   8  11     1498.20     1464.84     50.46 o 
   6   8  11      157.09      132.87     23.21 o 
   7   8  11       58.09       44.78     12.97 o 
   8   8  11       80.10       61.64     13.46 o 
   9   8  11      291.85      335.65     31.22 o 
  10   8  11     1370.77     1424.48     95.30 o 
   1   9  11        6.15       15.15     17.70 o 
   2   9  11     1780.22     1892.53     75.13 o 
   3   9  11     1620.78     1685.75     65.97 o 
   4   9  11      332.80      323.13     31.18 o 
   5   9  11      320.07      301.69     26.41 o 
   6   9  11      546.68      520.57     34.30 o 
   7   9  11      111.00      146.65     17.60 o 
   8   9  11       31.30       30.45     15.08 o 
   9   9  11      170.18      131.44     18.19 o 
   3  10  11        6.12        2.37      4.37 o 
   4  10  11      248.26      207.18     31.22 o 
   5  10  11      171.17      171.46     24.38 o 
   6  10  11       27.08       13.71      7.45 o 
   7  10  11      131.33       91.16     14.36 o 
   8  10  11        4.36       11.73     10.13 o 
   1  -7  12       78.62       35.56     14.57 o 
   2  -7  12       77.54       49.98     17.27 o 
  -1  -6  12      609.55      623.25     27.41 o 
   1  -6  12        5.24        5.90      4.30 o 
   2  -6  12       31.93       27.47     13.41 o 
   3  -6  12     1087.01     1049.47     53.04 o 
   4  -6  12      286.65      238.47     68.63 o 
   5  -6  12       51.36       43.79     15.81 o 
  -2  -5  12      974.96      919.36     52.34 o 
  -1  -5  12      260.55      244.47     11.54 o 
   0  -5  12      500.64      428.36     15.89 o 
   2  -5  12      582.27      490.35    116.58 o 
   3  -5  12      437.50      337.85     99.45 o 
   4  -5  12       18.89        0.51      7.72 o 
   5  -5  12      487.53      378.07    105.86 o 
   6  -5  12       68.19       31.62     10.20 o 
  -2  -4  12        3.94       10.42      7.58 o 
  -1  -4  12     1135.04     1184.48     33.52 o 
   0  -4  12      524.96      502.73     22.88 o 
   2  -4  12      214.01      164.01     37.74 o 
   3  -4  12      750.64      657.78     89.33 o 
   4  -4  12     1382.75     1412.89     61.13 o 
   5  -4  12      124.70      117.96     38.25 o 
   6  -4  12        2.67       -2.55     14.72 o 
   7  -4  12      368.66      312.93     75.48 o 
  -3  -3  12      536.87      464.47     51.69 o 
  -2  -3  12      476.21      456.68     65.57 o 
  -1  -3  12       36.81       28.42     12.75 o 
   0  -3  12        1.57       -6.27      6.41 o 
   1  -3  12     2055.35     1972.45     29.65 o 
   2  -3  12     2457.40     2591.40     70.82 o 
   3  -3  12      825.93      798.61     83.06 o 
   4  -3  12     1087.86     1098.43     53.77 o 
   5  -3  12       60.34       45.39     15.30 o 
   6  -3  12     1435.56     1496.10     63.61 o 
   7  -3  12      148.58      167.36     39.42 o 
   8  -3  12        0.43       -6.27     16.39 o 
  -3  -2  12      446.59      303.97     94.50 o 
  -2  -2  12      415.63      266.30     68.63 o 
  -1  -2  12        0.05       10.35     11.80 o 
   0  -2  12      395.20      378.94     21.57 o 
   1  -2  12     3456.33     3549.50     59.60 o 
   2  -2  12     1268.96     1218.58     23.83 o 
   3  -2  12       25.73       26.67      9.98 o 
   4  -2  12      386.73      342.00     87.58 o 
   5  -2  12      302.13      293.48     58.00 o 
   6  -2  12      322.22      304.70     68.56 o 
   7  -2  12      199.62      177.49     39.49 o 
   8  -2  12      363.54      384.26     36.28 o 
  -3  -1  12       13.36        5.03      7.80 o 
  -2  -1  12      407.72      406.70     34.68 o 
  -1  -1  12      613.68      617.63     31.99 o 
   0  -1  12      606.29      635.70     28.63 o 
   1  -1  12      677.29      640.58     25.14 o 
   2  -1  12      155.95      122.48     13.99 o 
   3  -1  12     1632.64     1606.24     26.63 o 
   4  -1  12      426.28      387.69     95.52 o 
   5  -1  12        7.84       19.74      9.33 o 
   6  -1  12      612.04      587.90    106.16 o 
   7  -1  12      366.95      386.67     80.95 o 
   8  -1  12      702.96      710.45     76.14 o 
   9  -1  12      822.33      782.09     61.93 o 
  -3   0  12      130.04      124.81     30.02 o 
  -2   0  12      248.94      217.41     27.18 o 
  -1   0  12      598.79      604.59     34.83 o 
   0   0  12      296.71      287.65     24.48 o 
   1   0  12      499.07      501.93     26.59 o 
   2   0  12      924.92      887.36     42.84 o 
   3   0  12     2778.69     2876.53     40.28 o 
   4   0  12      156.46      126.52     12.49 o 
   5   0  12      830.53      852.60     50.05 o 
   6   0  12      304.79      303.68     56.47 o 
   7   0  12     2129.32     2272.42     94.94 o 
   8   0  12     1162.56     1152.42     61.49 o 
   9   0  12       50.69        5.97     18.65 o 
  -3   1  12        5.17       11.15     13.70 o 
  -2   1  12       80.77       71.26     21.06 o 
  -1   1  12      732.42      736.17     36.72 o 
   0   1  12     1590.05     1697.12     49.69 o 
   1   1  12     1671.69     1695.95     45.97 o 
   2   1  12     1104.77     1050.49     35.19 o 
   3   1  12      215.08      189.51     22.48 o 
   4   1  12      957.19      958.33     63.57 o 
   5   1  12      790.44      803.92     26.48 o 
   6   1  12       38.43       40.15     17.12 o 
   7   1  12       12.40       10.05     12.09 o 
   8   1  12      879.64      858.14    112.64 o 
   9   1  12     1956.68     2024.91     73.37 o 
  10   1  12      121.97      140.84     30.38 o 
  -3   2  12      123.74      127.14     27.98 o 
  -2   2  12      246.65      252.82     24.85 o 
  -1   2  12     1711.52     1940.47     58.94 o 
   0   2  12     1634.79     1700.98     53.99 o 
   1   2  12       67.85       62.08     19.31 o 
   2   2  12      562.97      558.54     28.71 o 
   3   2  12      142.95      139.54     19.15 o 
   4   2  12      235.94      255.90     20.05 o 
   5   2  12        9.51       -4.93     16.58 o 
   6   2  12      733.07      701.64     26.23 o 
   7   2  12     2617.75     2666.01     97.34 o 
   8   2  12     2682.81     2754.09     91.15 o 
   9   2  12       83.58       70.60     24.70 o 
  10   2  12      204.82      224.04     33.01 o 
  -2   3  12      772.82      814.13     45.25 o 
  -1   3  12       27.59       59.45     20.91 o 
   0   3  12       81.08      113.81     22.81 o 
   1   3  12      531.84      592.64     34.61 o 
   2   3  12     1051.72     1042.47     39.27 o 
   3   3  12      368.97      355.15     20.19 o 
   4   3  12      345.35      338.53     21.93 o 
   5   3  12      314.84      330.44     23.14 o 
   6   3  12     3001.68     3179.85     48.78 o 
   7   3  12      691.98      678.42     30.61 o 
   8   3  12      165.43      156.14     27.61 o 
   9   3  12      265.14      272.93     32.35 o 
  10   3  12      515.91      576.90     67.10 o 
  -2   4  12      559.65      482.18     56.03 o 
  -1   4  12      596.76      548.20     37.16 o 
   0   4  12      999.37     1075.77     45.61 o 
   1   4  12      345.87      413.04     31.04 o 
   2   4  12      525.31      516.87     31.33 o 
   3   4  12      354.22      390.40     20.74 o 
   4   4  12      834.56      837.33     32.94 o 
   5   4  12     1104.19     1129.64     35.75 o 
   6   4  12      584.14      569.61     23.36 o 
   7   4  12      372.11      366.33     26.38 o 
   8   4  12     1661.12     1666.92     43.54 o 
   9   4  12        6.96       50.56     27.54 o 
  10   4  12        6.44        7.07     15.08 o 
  -1   5  12      673.10      680.14     44.88 o 
   0   5  12        1.64        8.45     14.13 o 
   1   5  12        8.61       34.61     20.84 o 
   2   5  12      255.74      307.10     28.63 o 
   3   5  12       36.11       35.54     15.05 o 
   4   5  12        2.52        8.98      9.84 o 
   5   5  12        0.40        2.90      6.70 o 
   6   5  12     1353.76     1411.08     41.68 o 
   7   5  12      946.94      965.02     42.48 o 
   8   5  12       15.12       10.83      7.31 o 
   9   5  12        3.47        4.81     14.28 o 
  10   5  12      550.30      546.88     61.93 o 
  -1   6  12       95.95       52.24     18.80 o 
   0   6  12      491.95      508.78     37.16 o 
   1   6  12      270.61      280.44     30.75 o 
   2   6  12        0.61        6.85     14.64 o 
   3   6  12       92.94       64.98     13.66 o 
   4   6  12      457.36      538.11     31.77 o 
   5   6  12     2129.44     2309.71     57.74 o 
   6   6  12      715.89      717.91     28.92 o 
   7   6  12      138.36      131.95     16.52 o 
   8   6  12      157.65      160.21     15.15 o 
   9   6  12      954.37      950.35     55.92 o 
  10   6  12       69.62       39.34     16.10 o 
   0   7  12      459.59      461.86     57.92 o 
   1   7  12      175.86      191.62     28.93 o 
   2   7  12       13.99      -19.89     13.26 o 
   3   7  12      841.88      783.48     33.21 o 
   4   7  12     2746.42     2966.21     57.40 o 
   5   7  12      445.12      443.58     30.47 o 
   6   7  12      153.43      169.41     21.63 o 
   7   7  12      561.54      532.36     32.86 o 
   8   7  12       77.48       63.34     13.09 o 
   9   7  12       82.05       83.30     33.66 o 
   1   8  12     1127.53     1275.99     90.27 o 
   2   8  12     1758.43     1763.06     69.22 o 
   3   8  12      455.81      425.53     36.94 o 
   4   8  12       89.94       87.78     14.35 o 
   5   8  12      808.82      810.00     36.16 o 
   6   8  12      825.75      891.61     57.38 o 
   7   8  12        1.71       -8.85      9.44 o 
   8   8  12        5.39       36.14     29.91 o 
   9   8  12      567.99      517.80     39.16 o 
   3   9  12      254.08      231.72     28.13 o 
   4   9  12     1066.29     1111.84     51.97 o 
   5   9  12      458.20      405.06     27.12 o 
   6   9  12       18.13       13.54      8.14 o 
   7   9  12      785.78      712.12     39.10 o 
   8   9  12      652.32      576.30     34.72 o 
   1  -5  13      661.92      669.43     48.74 o 
   2  -5  13      567.99      363.35    106.67 o 
   3  -5  13      547.14      372.46    115.12 o 
   4  -5  13      409.24      293.11     86.34 o 
  -1  -4  13       14.23        4.95      7.07 o 
   0  -4  13     1094.80     1064.29     32.28 o 
   2  -4  13        8.30       -5.83     14.64 o 
   3  -4  13      928.94      771.66     91.80 o 
   4  -4  13        0.86       26.16     15.15 o 
   5  -4  13      628.74      490.05    122.40 o 
   6  -4  13       18.60       20.98     14.50 o 
  -1  -3  13      379.08      406.05     43.79 o 
   0  -3  13       76.11       47.87     10.93 o 
   1  -3  13        1.60       -1.97      3.21 o 
   2  -3  13        0.59        6.70     15.45 o 
   3  -3  13       40.24       25.50     18.80 o 
   4  -3  13      396.34      328.16     86.19 o 
   5  -3  13      282.27      247.21     51.80 o 
   6  -3  13      130.98      126.56     39.71 o 
   7  -3  13      720.06      568.38    148.20 o 
  -2  -2  13      644.45      592.42     45.90 o 
  -1  -2  13       39.47        4.30      8.96 o 
   0  -2  13       16.96       12.17     10.93 o 
   1  -2  13       40.80       51.80     10.27 o 
   2  -2  13      634.06      637.45     18.14 o 
   3  -2  13     1151.19     1221.93     54.86 o 
   4  -2  13      135.29      133.48     24.99 o 
   5  -2  13       34.81       43.06     15.45 o 
   6  -2  13      243.95      208.74     48.52 o 
   7  -2  13      566.63      428.56    117.52 o 
   8  -2  13       31.54       10.27     11.29 o 
  -2  -1  13      220.98      223.39     35.92 o 
  -1  -1  13      794.56      809.91     37.38 o 
   0  -1  13      188.92      181.13     20.47 o 
   1  -1  13      321.17      315.63     20.40 o 
   2  -1  13     1893.65     1909.80     37.16 o 
   3  -1  13        5.19       13.29      9.07 o 
   4  -1  13      454.35      377.41    118.62 o 
   5  -1  13      149.48      140.47     30.31 o 
   6  -1  13      727.38      694.13    134.94 o 
   7  -1  13      303.25      265.14     63.10 o 
   8  -1  13      757.82      550.60    148.78 o 
  -2   0  13     1586.77     1817.48    114.97 o 
  -1   0  13      214.68      221.57     27.69 o 
   0   0  13      396.32      410.13     26.96 o 
   1   0  13      494.41      443.50     25.14 o 
   2   0  13      309.97      302.51     23.39 o 
   3   0  13      778.24      774.81     28.01 o 
   4   0  13      141.57      152.30     14.10 o 
   5   0  13       36.39       43.68     10.71 o 
   6   0  13      694.46      607.28    130.05 o 
   7   0  13      901.11      916.72    112.35 o 
   8   0  13      835.01      855.01     52.24 o 
   9   0  13       65.98       87.36     25.06 o 
  -2   1  13       61.87       42.70     19.45 o 
  -1   1  13       29.68       31.26     12.68 o 
   0   1  13      373.16      334.50     51.80 o 
   1   1  13      310.93      318.91     25.21 o 
   2   1  13      817.82      869.36     32.28 o 
   3   1  13      534.22      529.69     20.69 o 
   4   1  13      473.35      417.33     20.49 o 
   5   1  13     1593.62     1690.14     33.29 o 
   6   1  13      364.24      324.81     79.93 o 
   7   1  13       18.09       23.39     13.77 o 
   8   1  13      171.22      171.00     31.77 o 
   9   1  13       30.75       15.30     16.90 o 
  -1   2  13      525.39      540.33     35.77 o 
   0   2  13     1519.20     1616.10     80.66 o 
   1   2  13      630.68      650.78     32.35 o 
   2   2  13      393.69      367.07     25.28 o 
   3   2  13      527.48      527.34     23.40 o 
   4   2  13      651.74      624.68     27.34 o 
   5   2  13     1333.84     1358.75     35.32 o 
   6   2  13       35.85       37.63     10.55 o 
   7   2  13       69.06       54.43     27.32 o 
   8   2  13       70.39       56.98     21.93 o 
   9   2  13      997.40     1057.99     64.41 o 
  -1   3  13      505.86      584.26     64.70 o 
   0   3  13      514.81      511.04     33.15 o 
   1   3  13      280.38      281.75     26.96 o 
   2   3  13      891.75      928.30     38.54 o 
   3   3  13      708.67      730.14     38.83 o 
   4   3  13       40.39       32.63      9.35 o 
   5   3  13      507.04      464.18     24.74 o 
   6   3  13      358.31      334.47     21.40 o 
   7   3  13      374.22      382.87     29.40 o 
   8   3  13       74.55       60.11     18.00 o 
   9   3  13        8.32       25.21     17.70 o 
  -1   4  13        7.92       -2.19     13.70 o 
   0   4  13       37.83       27.10     14.28 o 
   1   4  13     1237.85     1307.39     50.64 o 
   2   4  13      102.24      106.59     20.62 o 
   3   4  13     1326.52     1296.41     35.49 o 
   4   4  13      507.91      498.29     28.22 o 
   5   4  13      635.90      678.00     37.62 o 
   6   4  13     1065.26     1035.45     36.83 o 
   7   4  13      412.88      370.60     25.87 o 
   8   4  13       59.63       67.65     12.49 o 
   9   4  13      889.99      904.92     58.80 o 
   0   5  13      444.60      446.70     52.46 o 
   1   5  13       94.90       86.70     23.53 o 
   2   5  13       84.38      120.44     24.04 o 
   3   5  13     2095.77     2305.01     47.49 o 
   4   5  13     1308.56     1438.18     44.36 o 
   5   5  13        3.71        8.42     10.35 o 
   6   5  13      595.35      508.93     65.36 o 
   7   5  13      163.99      138.87     19.53 o 
   8   5  13     1390.42     1379.25     44.58 o 
   9   5  13        2.04      -21.09     14.06 o 
   1   6  13      475.89      460.55     55.45 o 
   2   6  13     1213.60     1183.39     51.66 o 
   3   6  13      782.48      789.27     30.24 o 
   4   6  13       92.08       86.44     16.86 o 
   5   6  13      247.62      194.27     20.30 o 
   6   6  13      603.74      538.88     30.42 o 
   7   6  13      617.35      585.28     32.70 o 
   8   6  13        0.20       12.18      6.74 o 
   9   6  13      719.06      704.53     61.35 o 
   2   7  13      118.61       89.25     22.22 o 
   3   7  13       18.13       28.97     13.66 o 
   4   7  13      289.15      296.42     27.91 o 
   5   7  13      763.01      698.44     33.82 o 
   6   7  13       63.82       58.05     12.23 o 
   7   7  13      291.93      244.87     24.84 o 
   8   7  13     1039.68     1034.09     53.34 o 
   3   8  13      337.70      319.10     41.72 o 
   4   8  13      360.30      263.37     31.57 o 
   5   8  13      493.37      457.09     39.67 o 
   6   8  13     1152.98     1076.00     52.03 o 
   7   8  13      967.79     1024.99    111.44 o 
   8   8  13       26.57        1.29     10.09 o 
   3  -4  14      110.03       86.56     29.22 o 
   1  -3  14      570.21      527.72     36.65 o 
   2  -3  14       13.52       29.22     12.97 o 
   3  -3  14        6.93       -4.15     15.81 o 
   4  -3  14        1.68       -1.46     15.96 o 
   5  -3  14      338.76      250.64     68.34 o 
   0  -2  14       93.19       88.96     15.66 o 
   1  -2  14       49.63       33.81     10.35 o 
   2  -2  14      227.70      202.70     16.58 o 
   3  -2  14       14.13       23.24     18.72 o 
   4  -2  14      105.58      103.97     36.14 o 
   5  -2  14      442.59      349.87    102.66 o 
   6  -2  14      488.91      364.37    107.76 o 
   0  -1  14       39.18       17.12     11.58 o 
   1  -1  14      193.73      177.78     20.55 o 
   2  -1  14       11.22       23.61     10.49 o 
   3  -1  14      254.79      277.08     27.65 o 
   4  -1  14        2.69       -7.58     16.90 o 
   5  -1  14      775.44      705.06    104.77 o 
   6  -1  14      633.23      562.40    123.06 o 
   7  -1  14      481.87      432.71     99.53 o 
   0   0  14      670.48      670.16     44.59 o 
   2   0  14      459.89      421.71     29.73 o 
   3   0  14       94.19       77.51     23.24 o 
   4   0  14     1140.97     1138.83     27.35 o 
   5   0  14      493.51      498.67     61.20 o 
   6   0  14       13.34        3.64      7.65 o 
   7   0  14       16.14       14.21     11.95 o 
   8   0  14      330.90      280.51     73.01 o 
   0   1  14       50.75       58.36     17.78 o 
   1   1  14       13.62        0.22      9.03 o 
   2   1  14        1.82       -6.27      8.23 o 
   3   1  14     1179.43     1214.63     30.32 o 
   4   1  14      805.75      756.40     28.56 o 
   5   1  14      588.95      547.87     32.53 o 
   6   1  14     1102.09     1128.23    128.60 o 
   7   1  14      363.15      292.60     74.24 o 
   8   1  14      295.18      262.51     74.32 o 
   0   2  14       43.01       66.45     19.74 o 
   1   2  14      197.63      178.29     24.85 o 
   2   2  14      659.03      589.36     29.80 o 
   3   2  14      116.88      109.30     12.71 o 
   4   2  14     1539.27     1570.63     52.93 o 
   5   2  14     1132.62     1089.25     33.12 o 
   6   2  14      490.86      434.47     32.79 o 
   7   2  14        6.17      -11.22     14.43 o 
   8   2  14      224.59      128.23     45.68 o 
   0   3  14       82.86       89.11     21.27 o 
   1   3  14      576.01      567.87     61.06 o 
   2   3  14      351.19      313.22     24.85 o 
   3   3  14     1183.06     1190.18     61.78 o 
   4   3  14     1369.75     1360.65     50.38 o 
   5   3  14      573.86      533.08     35.45 o 
   6   3  14       76.81       59.84     10.35 o 
   7   3  14       65.95       75.69     32.39 o 
   8   3  14        1.53        3.21      5.83 o 
   1   4  14       60.08       37.30     18.21 o 
   2   4  14     1698.20     1800.21     62.73 o 
   3   4  14      571.95      529.27     24.42 o 
   4   4  14      338.03      296.66     34.75 o 
   5   4  14       42.78       40.25     12.34 o 
   6   4  14      256.12      267.79     24.90 o 
   7   4  14      332.60      367.34     25.84 o 
   8   4  14      320.90      272.74     29.98 o 
   2   5  14      133.62       94.94     20.18 o 
   3   5  14      522.47      534.32     36.61 o 
   4   5  14     1053.06     1086.44     40.03 o 
   5   5  14      394.00      377.39     35.05 o 
   6   5  14       64.28       55.59     11.30 o 
   7   5  14       29.97       17.59      8.82 o 
   8   5  14      130.90      119.57     15.97 o 
   3   6  14      781.91      837.92    107.47 o 
   4   6  14      825.96      788.78     47.98 o 
   5   6  14       20.90       15.83     10.33 o 
   6   6  14       28.00       17.18     10.42 o 
   7   6  14      111.80      127.04     18.16 o 
   8   6  14      391.29      363.70     44.35 o 
   4   7  14       64.63       40.94     11.17 o 
   5   7  14       93.21      108.90     21.42 o 
   6   7  14      327.34      343.84     49.25 o 
   7   7  14       11.47       17.55      7.07 o 
   3  -1  15      537.62      511.50     46.56 o 
   4  -1  15        8.48        1.09      8.45 o 
   5  -1  15       26.62       32.64     15.88 o 
   3   0  15       78.16       56.39      9.87 o 
   4   0  15      445.24      345.37     35.58 o 
   5   0  15     1107.73      816.83    205.46 o 
   6   0  15     1198.36      892.53    210.71 o 
   2   1  15       95.94       65.57     14.13 o 
   3   1  15       82.10       72.00      8.94 o 
   4   1  15      676.98      689.98     78.43 o 
   5   1  15     1912.16     1961.60     38.75 o 
   6   1  15        7.26        3.50      9.25 o 
   3   2  15      101.36       85.17     13.90 o 
   4   2  15      497.71      457.93     48.23 o 
   5   2  15      183.25      125.96     14.65 o 
   6   2  15     1029.72     1048.95     61.35 o 
   7   2  15       67.40       64.48     24.26 o 
   3   3  15      389.37      341.09     40.09 o 
   4   3  15      358.28      309.05     32.88 o 
   5   3  15     1156.67     1164.33     62.62 o 
   6   3  15     1327.34     1307.07    117.09 o 
   7   3  15       18.69       15.43      6.66 o 
   3   4  15     1146.03     1090.59     64.37 o 
   4   4  15      992.04      993.38    135.52 o 
   5   4  15       14.55        2.50     13.62 o 
   6   4  15        6.14        0.79     12.28 o 
   5   5  15      342.69      304.99     38.92 o 
                                                 
